# Supplementary material for: Exploring potential associations between blood metabolites and cirrhosis risk: a Mendelian randomization and LC–MS/MS analysis
Source: Front Med (Lausanne). 2026 Jul 2;13:1809188. doi: 10.3389/fmed.2026.1809188 (PMC13372711; doi:10.3389/fmed.2026.1809188)
Supplement: Supplementary file 5 [file Table_3.XLSX]

## Sheet: Sheet1
Table S2.Harmonization data of 1,352 blood metabolites and cirrhosis.
SNP	effect_allele.exposure	other_allele.exposure	effect_allele.outcome	other_allele.outcome	beta.exposure	beta.outcome	eaf.exposure	eaf.outcome	remove	palindromic	ambiguous	id.outcome	pos.outcome	pval.outcome	se.outcome	outcome	mr_keep.outcome	pval_origin.outcome	data_source.outcome	se.exposure	pval.exposure	exposure	mr_keep.exposure	pval_origin.exposure	id.exposure	data_source.exposure	samplesize.exposure	action	mr_keep	R2	F
rs10518870	G	A	G	A	0.0728152	0.0474858	0.559125	0.614987	FALSE	FALSE	FALSE	jljYNn	56725690	0.0417205	0.0233198	Cirrhosis	TRUE	reported	textfile	0.0159215	4.79876e-06	GCST90199626	TRUE	reported	GCST90199626	textfile	7965	2	TRUE	0.0026191	20.9106
rs10901595	T	C	T	C	-0.0850013	-0.0323217	0.205555	0.151931	FALSE	FALSE	FALSE	jljYNn	126332367	0.306119	0.0315827	Cirrhosis	TRUE	reported	textfile	0.0190317	7.95847e-06	GCST90199626	TRUE	reported	GCST90199626	textfile	7965	2	TRUE	0.00249818	19.9428
rs11037948	C	G	C	G	-0.0757183	0.0186571	0.45907	0.445432	FALSE	TRUE	TRUE	jljYNn	44303357	0.412666	0.0227745	Cirrhosis	TRUE	reported	textfile	0.0157914	1.62757e-06	GCST90199626	TRUE	reported	GCST90199626	textfile	7965	2	FALSE	0.00287821	22.9854
rs115107012	A	G	A	G	0.355674	0.0053852	0.00953162	0.0147436	FALSE	FALSE	FALSE	jljYNn	108435076	0.954706	0.0948138	Cirrhosis	TRUE	reported	textfile	0.0792725	7.23249e-06	GCST90199626	TRUE	reported	GCST90199626	textfile	7965	2	TRUE	0.00252102	20.1257
rs117446717	G	A	G	A	0.337234	-0.0425418	0.0107723	0.00840122	FALSE	FALSE	FALSE	jljYNn	86716358	0.730532	0.123518	Cirrhosis	TRUE	reported	textfile	0.0755884	8.14081e-06	GCST90199626	TRUE	reported	GCST90199626	textfile	7965	2	TRUE	0.00249277	19.8996
rs13038820	A	G	A	G	-0.108314	-0.000137157	0.152841	0.174883	FALSE	FALSE	FALSE	jljYNn	38613187	0.996342	0.029919	Cirrhosis	TRUE	reported	textfile	0.0216513	5.65531e-07	GCST90199626	TRUE	reported	GCST90199626	textfile	7965	2	TRUE	0.00313223	25.0203
rs1339135	G	A	G	A	-0.102275	0.0345792	0.142632	0.133319	FALSE	FALSE	FALSE	jljYNn	164891445	0.299631	0.0333382	Cirrhosis	TRUE	reported	textfile	0.0221736	3.97938e-06	GCST90199626	TRUE	reported	GCST90199626	textfile	7965	2	TRUE	0.00266393	21.2695
rs142739097	G	A	G	A	-0.281069	-0.0510548	0.0170605	0.0369791	FALSE	FALSE	FALSE	jljYNn	82428809	0.396102	0.0601633	Cirrhosis	TRUE	reported	textfile	0.0600788	2.8921e-06	GCST90199626	TRUE	reported	GCST90199626	textfile	7965	2	TRUE	0.00274035	21.8814
rs148768795	A	G	A	G	-0.343757	0.0734932	0.0102144	0.00443478	FALSE	FALSE	FALSE	jljYNn	150393911	0.682662	0.179764	Cirrhosis	TRUE	reported	textfile	0.0773679	8.86512e-06	GCST90199626	TRUE	reported	GCST90199626	textfile	7965	2	TRUE	0.00247241	19.7366
rs150456440	A	G	A	G	-0.207866	-0.073937	0.0283656	0.0286059	FALSE	FALSE	FALSE	jljYNn	1787443	0.279749	0.0684041	Cirrhosis	TRUE	reported	textfile	0.0469472	9.52642e-06	GCST90199626	TRUE	reported	GCST90199626	textfile	7965	2	TRUE	0.00245524	19.5992
rs189750460	C	T	C	T	0.201137	-0.02064	0.0313286	0.0285113	FALSE	FALSE	FALSE	jljYNn	45640754	0.76194	0.0681335	Cirrhosis	TRUE	reported	textfile	0.044222	5.40694e-06	GCST90199626	TRUE	reported	GCST90199626	textfile	7965	2	TRUE	0.00259057	20.6823
rs2762353	G	A	G	A	0.108263	-0.0239668	0.556451	0.627523	FALSE	FALSE	FALSE	jljYNn	25794203	0.307631	0.0234921	Cirrhosis	TRUE	reported	textfile	0.0156013	3.93898e-12	GCST90199626	TRUE	reported	GCST90199626	textfile	7965	2	TRUE	0.00600945	48.1426
rs354710	T	C	T	C	0.0973775	0.0109675	0.587063	0.618537	FALSE	FALSE	FALSE	jljYNn	143129515	0.638293	0.0233309	Cirrhosis	TRUE	reported	textfile	0.0160404	1.27297e-09	GCST90199626	TRUE	reported	GCST90199626	textfile	7965	2	TRUE	0.00460571	36.8449
rs41294573	T	C	T	C	0.148756	0.0739514	0.0615182	0.0253691	FALSE	FALSE	FALSE	jljYNn	5983272	0.306158	0.0722664	Cirrhosis	TRUE	reported	textfile	0.0320487	3.45762e-06	GCST90199626	TRUE	reported	GCST90199626	textfile	7965	2	TRUE	0.00269755	21.5387
rs4148325	T	C	T	C	0.160369	0.0427985	0.326316	0.391765	FALSE	FALSE	FALSE	jljYNn	233764663	0.0650279	0.0231962	Cirrhosis	TRUE	reported	textfile	0.0164451	1.81218e-22	GCST90199626	TRUE	reported	GCST90199626	textfile	7965	2	TRUE	0.0117985	95.0733
rs4654393	A	G	A	G	-0.0716015	0.0123879	0.43716	0.480929	FALSE	FALSE	FALSE	jljYNn	29207925	0.584973	0.022683	Cirrhosis	TRUE	reported	textfile	0.0157954	5.8138e-06	GCST90199626	TRUE	reported	GCST90199626	textfile	7965	2	TRUE	0.00257323	20.5435
rs4952404	T	C	T	C	0.0900816	0.0121817	0.209216	0.272645	FALSE	FALSE	FALSE	jljYNn	40333490	0.634132	0.0255963	Cirrhosis	TRUE	reported	textfile	0.0193387	3.1916e-06	GCST90199626	TRUE	reported	GCST90199626	textfile	7965	2	TRUE	0.00271675	21.6924
rs55953511	A	G	A	G	0.260906	-0.0271264	0.0251338	0.0137135	FALSE	FALSE	FALSE	jljYNn	88277900	0.787289	0.10053	Cirrhosis	TRUE	reported	textfile	0.0506967	2.65512e-07	GCST90199626	TRUE	reported	GCST90199626	textfile	7965	2	TRUE	0.00331422	26.4789
rs610480	G	A	G	A	0.0847289	0.0246571	0.764105	0.779416	FALSE	FALSE	FALSE	jljYNn	139895926	0.368393	0.0274123	Cirrhosis	TRUE	reported	textfile	0.0185433	4.89465e-06	GCST90199626	TRUE	reported	GCST90199626	textfile	7965	2	TRUE	0.00261437	20.8728
rs62344716	A	G	A	G	-0.150456	0.00632947	0.065916	0.0525685	FALSE	FALSE	FALSE	jljYNn	170071702	0.901088	0.0509265	Cirrhosis	TRUE	reported	textfile	0.0311209	1.33435e-06	GCST90199626	TRUE	reported	GCST90199626	textfile	7965	2	TRUE	0.00292588	23.3671
rs74323113	T	G	T	G	0.240073	0.0211151	0.0231871	0.0275874	FALSE	FALSE	FALSE	jljYNn	110473158	0.760388	0.0692361	Cirrhosis	TRUE	reported	textfile	0.0515337	3.18436e-06	GCST90199626	TRUE	reported	GCST90199626	textfile	7965	2	TRUE	0.00271729	21.6968
rs75152214	A	G	A	G	-0.1598	-0.0455102	0.0494948	0.0462441	FALSE	FALSE	FALSE	jljYNn	64543641	0.402962	0.0544157	Cirrhosis	TRUE	reported	textfile	0.0360557	9.33471e-06	GCST90199626	TRUE	reported	GCST90199626	textfile	7965	2	TRUE	0.00246009	19.638
rs76961499	T	C	T	C	-0.174429	-0.0829568	0.0443616	0.0619122	FALSE	FALSE	FALSE	jljYNn	123940473	0.0796416	0.047329	Cirrhosis	TRUE	reported	textfile	0.0379757	4.36543e-06	GCST90199626	TRUE	reported	GCST90199626	textfile	7965	2	TRUE	0.00264175	21.092
rs80253618	A	G	A	G	0.145764	-0.0118413	0.114498	0.0798549	FALSE	FALSE	FALSE	jljYNn	169940405	0.778976	0.0421916	Cirrhosis	TRUE	reported	textfile	0.0245961	3.09841e-09	GCST90199626	TRUE	reported	GCST90199626	textfile	7965	2	TRUE	0.00439007	35.1123
rs8058114	A	G	A	G	0.0980895	0.00675888	0.167555	0.134787	FALSE	FALSE	FALSE	jljYNn	12603772	0.838542	0.0331711	Cirrhosis	TRUE	reported	textfile	0.0207577	2.29605e-06	GCST90199626	TRUE	reported	GCST90199626	textfile	7965	2	TRUE	0.00279566	22.3243
rs116943713	G	A	G	A	0.209966	0.0744971	0.0274457	0.0262888	FALSE	FALSE	FALSE	jljYNn	28618182	0.295063	0.0711476	Cirrhosis	TRUE	reported	textfile	0.0460722	5.18093e-06	GCST90199631	TRUE	reported	GCST90199631	textfile	8257	2	TRUE	0.00250904	20.7642
rs12716450	T	C	T	C	0.295968	0.112779	0.0128564	0.017527	FALSE	FALSE	FALSE	jljYNn	93478693	0.19338	0.0867098	Cirrhosis	TRUE	reported	textfile	0.065473	6.17051e-06	GCST90199631	TRUE	reported	GCST90199631	textfile	8257	2	TRUE	0.00246871	20.4296
rs142174598	C	G	C	G	-0.420915	-0.0134444	0.00644455	0.00277521	FALSE	TRUE	FALSE	jljYNn	34165541	0.951321	0.220225	Cirrhosis	TRUE	reported	textfile	0.0935419	6.80344e-06	GCST90199631	TRUE	reported	GCST90199631	textfile	8257	2	TRUE	0.00244619	20.2428
rs142461926	G	A	G	A	-0.220081	0.0219394	0.026332	0.00801512	FALSE	FALSE	FALSE	jljYNn	25575454	0.866657	0.130665	Cirrhosis	TRUE	reported	textfile	0.0468793	2.67075e-06	GCST90199631	TRUE	reported	GCST90199631	textfile	8257	2	TRUE	0.00266209	22.0342
rs145992024	T	C	T	C	-0.347476	-0.209577	0.0102986	0.00218229	FALSE	FALSE	FALSE	jljYNn	24284993	0.404595	0.251459	Cirrhosis	TRUE	reported	textfile	0.0734813	2.2589e-06	GCST90199631	TRUE	reported	GCST90199631	textfile	8257	2	TRUE	0.00270084	22.3558
rs183718435	A	C	A	C	-0.411296	0.00473534	0.0067402	0.0016223	FALSE	FALSE	FALSE	jljYNn	14739182	0.987345	0.298554	Cirrhosis	TRUE	reported	textfile	0.091854	7.54471e-06	GCST90199631	TRUE	reported	GCST90199631	textfile	8257	2	TRUE	0.00242235	20.0451
rs56107485	C	A	C	A	-0.154962	0.0305196	0.0606153	0.0316007	FALSE	FALSE	FALSE	jljYNn	156517427	0.6399	0.0652353	Cirrhosis	TRUE	reported	textfile	0.0310005	5.77179e-07	GCST90199631	TRUE	reported	GCST90199631	textfile	8257	2	TRUE	0.00301702	24.9809
rs58693102	A	G	A	G	-0.187799	-0.0100673	0.0331267	0.0399208	FALSE	FALSE	FALSE	jljYNn	40394897	0.863461	0.058541	Cirrhosis	TRUE	reported	textfile	0.0414491	5.87507e-06	GCST90199631	TRUE	reported	GCST90199631	textfile	8257	2	TRUE	0.00248002	20.5235
rs58729469	T	C	T	C	0.101193	0.0183195	0.159259	0.156732	FALSE	FALSE	FALSE	jljYNn	36050283	0.558761	0.0313323	Cirrhosis	TRUE	reported	textfile	0.0201862	5.35894e-07	GCST90199631	TRUE	reported	GCST90199631	textfile	8257	2	TRUE	0.00303424	25.1239
rs6055350	C	G	C	G	-0.215685	0.0344197	0.962906	0.988082	FALSE	TRUE	FALSE	jljYNn	858872	0.743351	0.105125	Cirrhosis	TRUE	reported	textfile	0.0396894	5.50013e-08	GCST90199631	TRUE	reported	GCST90199631	textfile	8257	2	TRUE	0.00356384	29.5247
rs62524533	A	G	A	G	-0.110404	0.00163373	0.101178	0.0732645	FALSE	FALSE	FALSE	jljYNn	134040089	0.970205	0.0437394	Cirrhosis	TRUE	reported	textfile	0.0244676	6.41459e-06	GCST90199631	TRUE	reported	GCST90199631	textfile	8257	2	TRUE	0.00245977	20.3555
rs6754181	C	T	C	T	0.0910083	0.0349398	0.840543	0.773797	FALSE	FALSE	FALSE	jljYNn	29743514	0.196528	0.0270536	Cirrhosis	TRUE	reported	textfile	0.0204779	8.82143e-06	GCST90199631	TRUE	reported	GCST90199631	textfile	8257	2	TRUE	0.00238633	19.7463
rs7660693	C	T	C	T	0.0791272	0.0158282	0.497027	0.457831	FALSE	FALSE	FALSE	jljYNn	88307231	0.491637	0.0230159	Cirrhosis	TRUE	reported	textfile	0.0148481	9.86958e-08	GCST90199631	TRUE	reported	GCST90199631	textfile	8257	2	TRUE	0.00342765	28.3926
rs77291466	C	T	C	T	-0.12259	-0.0806124	0.0806922	0.0528054	FALSE	FALSE	FALSE	jljYNn	60325998	0.110553	0.0505182	Cirrhosis	TRUE	reported	textfile	0.0272328	6.74582e-06	GCST90199631	TRUE	reported	GCST90199631	textfile	8257	2	TRUE	0.00244815	20.2591
rs77876488	T	C	T	C	-0.177185	-0.0605963	0.0472576	0.0615875	FALSE	FALSE	FALSE	jljYNn	10810833	0.198421	0.0471177	Cirrhosis	TRUE	reported	textfile	0.0350913	4.43549e-07	GCST90199631	TRUE	reported	GCST90199631	textfile	8257	2	TRUE	0.00307818	25.4888
rs11067600	C	T	C	T	-0.258604	0.0692852	0.0181576	0.0226909	FALSE	FALSE	FALSE	jljYNn	115439972	0.364189	0.0763548	Cirrhosis	TRUE	reported	textfile	0.0558458	3.64464e-06	GCST90199708	TRUE	reported	GCST90199708	textfile	8273	2	TRUE	0.00258525	21.438
rs113625841	A	G	A	G	0.0781236	0.0113845	0.257438	0.226308	FALSE	FALSE	FALSE	jljYNn	112070019	0.674488	0.0271061	Cirrhosis	TRUE	reported	textfile	0.0169236	3.90754e-06	GCST90199708	TRUE	reported	GCST90199708	textfile	8273	2	TRUE	0.0025692	21.3046
rs1171617	T	G	T	G	0.247778	0.026909	0.769099	0.839684	FALSE	FALSE	FALSE	jljYNn	59707424	0.384125	0.0309185	Cirrhosis	TRUE	reported	textfile	0.0178083	5.23857e-44	GCST90199708	TRUE	reported	GCST90199708	textfile	8273	2	TRUE	0.022865	193.542
rs117762677	T	C	T	C	0.185708	-0.0821399	0.034713	0.00802838	FALSE	FALSE	FALSE	jljYNn	97348121	0.526786	0.129779	Cirrhosis	TRUE	reported	textfile	0.0409188	5.6668e-06	GCST90199708	TRUE	reported	GCST90199708	textfile	8273	2	TRUE	0.00248355	20.5926
rs1285961	T	G	T	G	0.0687388	0.00176829	0.617494	0.667919	FALSE	FALSE	FALSE	jljYNn	141881525	0.941619	0.0241454	Cirrhosis	TRUE	reported	textfile	0.015249	6.55158e-06	GCST90199708	TRUE	reported	GCST90199708	textfile	8273	2	TRUE	0.00245015	20.315
rs138150612	T	C	T	C	0.47105	0.22078	0.0051008	0.0117294	FALSE	FALSE	FALSE	jljYNn	44093997	0.0387766	0.106835	Cirrhosis	TRUE	reported	textfile	0.104504	6.56011e-06	GCST90199708	TRUE	reported	GCST90199708	textfile	8273	2	TRUE	0.00244985	20.3125
rs139859957	G	A	G	A	0.369427	0.0219815	0.00871987	0.0184746	FALSE	FALSE	FALSE	jljYNn	47154486	0.792293	0.0834742	Cirrhosis	TRUE	reported	textfile	0.0789933	2.91539e-06	GCST90199708	TRUE	reported	GCST90199708	textfile	8273	2	TRUE	0.00263674	21.8661
rs140119231	C	T	C	T	-0.379836	-0.443766	0.00778589	0.00882466	FALSE	FALSE	FALSE	jljYNn	72769129	0.00155249	0.140224	Cirrhosis	TRUE	reported	textfile	0.0848899	7.66071e-06	GCST90199708	TRUE	reported	GCST90199708	textfile	8273	2	TRUE	0.00241417	20.0159
rs149413352	A	C	A	C	0.690166	0.109594	0.0106305	0.0217047	FALSE	FALSE	FALSE	jljYNn	100478057	0.161611	0.0782996	Cirrhosis	TRUE	reported	textfile	0.0725034	1.74723e-21	GCST90199708	TRUE	reported	GCST90199708	textfile	8273	2	TRUE	0.0108342	90.5911
rs2155483	T	C	T	C	-0.0673428	-0.0324624	0.48503	0.534295	FALSE	FALSE	FALSE	jljYNn	161861134	0.153185	0.0227268	Cirrhosis	TRUE	reported	textfile	0.0151185	8.41559e-06	GCST90199708	TRUE	reported	GCST90199708	textfile	8273	2	TRUE	0.00239255	19.8363
rs272863	A	G	A	G	-0.143665	0.00423114	0.626528	0.508424	FALSE	FALSE	FALSE	jljYNn	132347959	0.852035	0.0226843	Cirrhosis	TRUE	reported	textfile	0.0152431	4.30381e-21	GCST90199708	TRUE	reported	GCST90199708	textfile	8273	2	TRUE	0.0106232	88.8076
rs34536959	A	G	A	G	0.159256	0.0233968	0.0449793	0.0364885	FALSE	FALSE	FALSE	jljYNn	18418658	0.70169	0.0610818	Cirrhosis	TRUE	reported	textfile	0.0359296	9.31732e-06	GCST90199708	TRUE	reported	GCST90199708	textfile	8273	2	TRUE	0.00236916	19.6418
rs41271129	C	A	C	A	0.130884	0.103554	0.0679771	0.0410176	FALSE	FALSE	FALSE	jljYNn	82276055	0.0741344	0.057988	Cirrhosis	TRUE	reported	textfile	0.0290072	6.41804e-06	GCST90199708	TRUE	reported	GCST90199708	textfile	8273	2	TRUE	0.00245488	20.3543
rs4363195	C	T	C	T	0.0718604	0.00304418	0.550206	0.46209	FALSE	FALSE	FALSE	jljYNn	13298748	0.893376	0.0227121	Cirrhosis	TRUE	reported	textfile	0.0150507	1.80104e-06	GCST90199708	TRUE	reported	GCST90199708	textfile	8273	2	TRUE	0.00274794	22.7909
rs4777434	T	G	T	G	-0.20181	-0.00507431	0.02705	0.0365628	FALSE	FALSE	FALSE	jljYNn	71667795	0.933192	0.0605316	Cirrhosis	TRUE	reported	textfile	0.0455397	9.35686e-06	GCST90199708	TRUE	reported	GCST90199708	textfile	8273	2	TRUE	0.00236817	19.6336
rs61777299	C	A	C	A	-0.0704525	0.0132489	0.350658	0.35744	FALSE	FALSE	FALSE	jljYNn	23623188	0.577468	0.0237825	Cirrhosis	TRUE	reported	textfile	0.0156682	6.90688e-06	GCST90199708	TRUE	reported	GCST90199708	textfile	8273	2	TRUE	0.00243799	20.2139
rs662138	G	C	G	C	-0.164279	-0.0051429	0.175208	0.147048	FALSE	TRUE	FALSE	jljYNn	160143444	0.872688	0.0320939	Cirrhosis	TRUE	reported	textfile	0.0194955	3.56065e-17	GCST90199708	TRUE	reported	GCST90199708	textfile	8273	2	TRUE	0.00850983	70.9889
rs74586727	T	G	T	G	0.225696	0.0292354	0.0234753	0.0482767	FALSE	FALSE	FALSE	jljYNn	215355689	0.579387	0.0527448	Cirrhosis	TRUE	reported	textfile	0.048765	3.68788e-06	GCST90199708	TRUE	reported	GCST90199708	textfile	8273	2	TRUE	0.00258253	21.4154
rs77010315	A	C	A	C	-0.319746	-0.194875	0.0121582	0.00441466	FALSE	FALSE	FALSE	jljYNn	151343594	0.252648	0.170354	Cirrhosis	TRUE	reported	textfile	0.067692	2.31771e-06	GCST90199708	TRUE	reported	GCST90199708	textfile	8273	2	TRUE	0.00268969	22.3065
rs78802404	A	T	A	T	0.327065	0.128973	0.0130719	0.00100532	FALSE	TRUE	FALSE	jljYNn	41817942	0.719527	0.359164	Cirrhosis	TRUE	reported	textfile	0.0650655	4.98984e-07	GCST90199708	TRUE	reported	GCST90199708	textfile	8273	2	TRUE	0.00304494	25.2616
rs80254170	G	A	G	A	-0.151829	0.0273855	0.0753085	0.0705485	FALSE	FALSE	FALSE	jljYNn	160093251	0.534972	0.0441392	Cirrhosis	TRUE	reported	textfile	0.0278247	4.85248e-08	GCST90199708	TRUE	reported	GCST90199708	textfile	8273	2	TRUE	0.00358612	29.7676
rs80329585	C	A	C	A	-0.315519	0.0154756	0.0110909	0.0122207	FALSE	FALSE	FALSE	jljYNn	33912188	0.881027	0.1034	Cirrhosis	TRUE	reported	textfile	0.0708418	8.43456e-06	GCST90199708	TRUE	reported	GCST90199708	textfile	8273	2	TRUE	0.00239204	19.832
rs9405575	T	C	T	C	-0.0937108	0.0180572	0.148368	0.180217	FALSE	FALSE	FALSE	jljYNn	2668638	0.539721	0.0294458	Cirrhosis	TRUE	reported	textfile	0.0208178	6.74836e-06	GCST90199708	TRUE	reported	GCST90199708	textfile	8273	2	TRUE	0.00244334	20.2584
rs10136501	C	A	C	A	0.128358	-0.0461828	0.0866886	0.0908215	FALSE	FALSE	FALSE	jljYNn	102131653	0.241631	0.0394415	Cirrhosis	TRUE	reported	textfile	0.0271247	2.22153e-06	GCST90199714	TRUE	reported	GCST90199714	textfile	8238	2	TRUE	0.00271091	22.3878
rs10786187	G	A	G	A	0.129488	-0.0149137	0.558642	0.53917	FALSE	FALSE	FALSE	jljYNn	95096253	0.511557	0.0227199	Cirrhosis	TRUE	reported	textfile	0.0154587	5.45942e-17	GCST90199714	TRUE	reported	GCST90199714	textfile	8238	2	TRUE	0.00844516	70.1468
rs10820721	A	G	A	G	-0.120348	0.00133921	0.208868	0.221919	FALSE	FALSE	FALSE	jljYNn	104751842	0.960954	0.0273552	Cirrhosis	TRUE	reported	textfile	0.0186145	1.01094e-10	GCST90199714	TRUE	reported	GCST90199714	textfile	8238	2	TRUE	0.00504842	41.7897
rs10877079	G	A	G	A	0.0716767	0.0111641	0.55432	0.565988	FALSE	FALSE	FALSE	jljYNn	58168969	0.625778	0.0228922	Cirrhosis	TRUE	reported	textfile	0.0153618	3.07245e-06	GCST90199714	TRUE	reported	GCST90199714	textfile	8238	2	TRUE	0.00263575	21.7654
rs116213334	T	C	T	C	0.225706	0.0990476	0.0243651	0.0145149	FALSE	FALSE	FALSE	jljYNn	209206845	0.305655	0.0966901	Cirrhosis	TRUE	reported	textfile	0.0486452	3.48669e-06	GCST90199714	TRUE	reported	GCST90199714	textfile	8238	2	TRUE	0.00260646	21.5229
rs12442883	G	C	G	C	-0.248507	-0.0197118	0.0218298	0.074897	FALSE	TRUE	FALSE	jljYNn	89525156	0.64931	0.0433493	Cirrhosis	TRUE	reported	textfile	0.0517826	1.59419e-06	GCST90199714	TRUE	reported	GCST90199714	textfile	8238	2	TRUE	0.00278789	23.0252
rs12911273	T	C	T	C	-0.077145	-0.00687682	0.632688	0.647554	FALSE	FALSE	FALSE	jljYNn	98752421	0.771937	0.0237261	Cirrhosis	TRUE	reported	textfile	0.0160613	1.56183e-06	GCST90199714	TRUE	reported	GCST90199714	textfile	8238	2	TRUE	0.00279266	23.0647
rs13003648	A	G	A	G	0.0837114	0.029146	0.621183	0.62824	FALSE	FALSE	FALSE	jljYNn	29660853	0.214345	0.0234726	Cirrhosis	TRUE	reported	textfile	0.0159233	1.46283e-07	GCST90199714	TRUE	reported	GCST90199714	textfile	8238	2	TRUE	0.0033437	27.6311
rs140665602	A	G	A	G	0.251618	0.0689469	0.0199731	0.031226	FALSE	FALSE	FALSE	jljYNn	15404646	0.291103	0.0653089	Cirrhosis	TRUE	reported	textfile	0.0546998	4.22527e-06	GCST90199714	TRUE	reported	GCST90199714	textfile	8238	2	TRUE	0.00256198	21.1547
rs1414990	T	C	T	C	-0.0805112	-0.0272437	0.668221	0.601977	FALSE	FALSE	FALSE	jljYNn	33497360	0.238262	0.0231007	Cirrhosis	TRUE	reported	textfile	0.0162976	7.8093e-07	GCST90199714	TRUE	reported	GCST90199714	textfile	8238	2	TRUE	0.00295365	24.3983
rs145634777	T	C	T	C	-0.406581	-0.0952231	0.00695801	0.0221328	FALSE	FALSE	FALSE	jljYNn	150564562	0.215861	0.0769412	Cirrhosis	TRUE	reported	textfile	0.0901167	6.43058e-06	GCST90199714	TRUE	reported	GCST90199714	textfile	8238	2	TRUE	0.00246485	20.3506
rs186590722	A	G	A	G	0.276273	0.0111121	0.0159154	0.018574	FALSE	FALSE	FALSE	jljYNn	77295201	0.893794	0.0832337	Cirrhosis	TRUE	reported	textfile	0.060106	4.29797e-06	GCST90199714	TRUE	reported	GCST90199714	textfile	8238	2	TRUE	0.00255804	21.122
rs2272600	T	A	T	A	-0.0959121	-0.0615353	0.146758	0.186036	FALSE	TRUE	FALSE	jljYNn	162141934	0.0353826	0.0292475	Cirrhosis	TRUE	reported	textfile	0.0215804	8.81371e-06	GCST90199714	TRUE	reported	GCST90199714	textfile	8238	2	TRUE	0.00239203	19.748
rs2620340	A	G	A	G	0.109402	-0.0061913	0.874679	0.779979	FALSE	FALSE	FALSE	jljYNn	121853355	0.820967	0.0273586	Cirrhosis	TRUE	reported	textfile	0.0227771	1.56199e-06	GCST90199714	TRUE	reported	GCST90199714	textfile	8238	2	TRUE	0.00279266	23.0647
rs28474977	T	C	T	C	0.084636	-0.0273605	0.20154	0.187262	FALSE	FALSE	FALSE	jljYNn	5790096	0.348644	0.0291932	Cirrhosis	TRUE	reported	textfile	0.0190455	8.83498e-06	GCST90199714	TRUE	reported	GCST90199714	textfile	8238	2	TRUE	0.00239146	19.7433
rs2873903	G	A	G	A	0.0778525	-0.0116052	0.269104	0.252037	FALSE	FALSE	FALSE	jljYNn	139307840	0.655676	0.026027	Cirrhosis	TRUE	reported	textfile	0.0171278	5.48362e-06	GCST90199714	TRUE	reported	GCST90199714	textfile	8238	2	TRUE	0.00250168	20.6555
rs60168285	T	C	T	C	0.186517	0.075534	0.0359703	0.0352105	FALSE	FALSE	FALSE	jljYNn	26797543	0.222078	0.0618613	Cirrhosis	TRUE	reported	textfile	0.0407454	4.70275e-06	GCST90199714	TRUE	reported	GCST90199714	textfile	8238	2	TRUE	0.0025372	20.9495
rs62488736	T	C	T	C	-0.519927	0.249505	0.00506098	0.000919556	FALSE	FALSE	FALSE	jljYNn	10148478	0.546428	0.41369	Cirrhosis	TRUE	reported	textfile	0.107249	1.24814e-06	GCST90199714	TRUE	reported	GCST90199714	textfile	8238	2	TRUE	0.00284472	23.4959
rs67188235	C	T	C	T	0.14029	-0.0358001	0.0688459	0.0435857	FALSE	FALSE	FALSE	jljYNn	62137078	0.518165	0.0554029	Cirrhosis	TRUE	reported	textfile	0.030305	3.66965e-06	GCST90199714	TRUE	reported	GCST90199714	textfile	8238	2	TRUE	0.00259463	21.4249
rs6869328	C	A	C	A	0.135886	0.0365063	0.0751654	0.0923761	FALSE	FALSE	FALSE	jljYNn	81085345	0.351197	0.0391585	Cirrhosis	TRUE	reported	textfile	0.0288126	2.40285e-06	GCST90199714	TRUE	reported	GCST90199714	textfile	8238	2	TRUE	0.00269272	22.2371
rs7150815	A	G	A	G	-0.0772954	-0.0182323	0.470184	0.439934	FALSE	FALSE	FALSE	jljYNn	74038784	0.424649	0.0228365	Cirrhosis	TRUE	reported	textfile	0.0151267	3.22397e-07	GCST90199714	TRUE	reported	GCST90199714	textfile	8238	2	TRUE	0.00315953	26.1044
rs7278735	T	C	T	C	0.0893921	0.0647042	0.174358	0.200359	FALSE	FALSE	FALSE	jljYNn	33072776	0.0219806	0.0282465	Cirrhosis	TRUE	reported	textfile	0.0201929	9.55963e-06	GCST90199714	TRUE	reported	GCST90199714	textfile	8238	2	TRUE	0.00237327	19.5928
rs73232138	T	C	T	C	0.148458	0.0292711	0.0547066	0.0318987	FALSE	FALSE	FALSE	jljYNn	41247850	0.650615	0.0646291	Cirrhosis	TRUE	reported	textfile	0.0332909	8.2188e-06	GCST90199714	TRUE	reported	GCST90199714	textfile	8238	2	TRUE	0.00240817	19.8816
rs77972904	A	G	A	G	-0.161001	-0.0358439	0.0489634	0.0716657	FALSE	FALSE	FALSE	jljYNn	14206311	0.420316	0.0444783	Cirrhosis	TRUE	reported	textfile	0.0354004	5.41582e-06	GCST90199714	TRUE	reported	GCST90199714	textfile	8238	2	TRUE	0.00250455	20.6793
rs8106803	G	A	G	A	0.0818708	0.0103267	0.682238	0.724926	FALSE	FALSE	FALSE	jljYNn	12538550	0.686072	0.0255491	Cirrhosis	TRUE	reported	textfile	0.0174073	2.56049e-06	GCST90199714	TRUE	reported	GCST90199714	textfile	8238	2	TRUE	0.00267799	22.1151
rs923226	A	T	A	T	-0.0685239	0.00594057	0.548227	0.592808	FALSE	TRUE	TRUE	jljYNn	150220548	0.797315	0.0231309	Cirrhosis	TRUE	reported	textfile	0.0154289	8.94266e-06	GCST90199714	TRUE	reported	GCST90199714	textfile	8238	2	FALSE	0.00238866	19.7201
rs9359594	C	T	C	T	0.0701543	0.0303377	0.3841	0.383206	FALSE	FALSE	FALSE	jljYNn	84495032	0.192886	0.0232992	Cirrhosis	TRUE	reported	textfile	0.0156165	7.04502e-06	GCST90199714	TRUE	reported	GCST90199714	textfile	8238	2	TRUE	0.00244375	20.176
rs9928003	C	A	C	A	-0.0912844	-0.00703585	0.179173	0.226478	FALSE	FALSE	FALSE	jljYNn	20346926	0.794843	0.0270582	Cirrhosis	TRUE	reported	textfile	0.0198857	4.42275e-06	GCST90199714	TRUE	reported	GCST90199714	textfile	8238	2	TRUE	0.00255141	21.0672
rs10818417	T	C	T	C	0.0845471	-0.024792	0.258849	0.265765	FALSE	FALSE	FALSE	jljYNn	120009536	0.332664	0.0255915	Cirrhosis	TRUE	reported	textfile	0.0186241	5.63476e-06	GCST90199724	TRUE	reported	GCST90199724	textfile	7223	2	TRUE	0.00284506	20.6028
rs10895266	G	A	G	A	0.0775938	-0.0350193	0.393384	0.397793	FALSE	FALSE	FALSE	jljYNn	102157164	0.130946	0.0231857	Cirrhosis	TRUE	reported	textfile	0.0167255	3.49683e-06	GCST90199724	TRUE	reported	GCST90199724	textfile	7223	2	TRUE	0.00297089	21.5167
rs112674672	C	T	C	T	0.249858	-0.0746063	0.0220906	0.0317185	FALSE	FALSE	FALSE	jljYNn	241107794	0.251648	0.0650812	Cirrhosis	TRUE	reported	textfile	0.0557495	7.40199e-06	GCST90199724	TRUE	reported	GCST90199724	textfile	7223	2	TRUE	0.0027732	20.081
rs11659228	A	T	A	T	-0.081376	0.0259083	0.336311	0.340001	FALSE	TRUE	FALSE	jljYNn	25624032	0.278542	0.0239094	Cirrhosis	TRUE	reported	textfile	0.0174501	3.11115e-06	GCST90199724	TRUE	reported	GCST90199724	textfile	7223	2	TRUE	0.00300174	21.7409
rs12485642	A	C	A	C	-0.133614	0.0408309	0.1041	0.0818739	FALSE	FALSE	FALSE	jljYNn	156616668	0.32554	0.0415313	Cirrhosis	TRUE	reported	textfile	0.0268815	6.67867e-07	GCST90199724	TRUE	reported	GCST90199724	textfile	7223	2	TRUE	0.00340876	24.6988
rs12582424	G	T	G	T	-0.144251	-0.0375119	0.0695272	0.0660065	FALSE	FALSE	FALSE	jljYNn	89094994	0.411594	0.0456854	Cirrhosis	TRUE	reported	textfile	0.0321428	7.19611e-06	GCST90199724	TRUE	reported	GCST90199724	textfile	7223	2	TRUE	0.00278063	20.1349
rs141404207	T	G	T	G	0.19779	0.0588681	0.0359252	0.0503742	FALSE	FALSE	FALSE	jljYNn	133783229	0.261207	0.0523951	Cirrhosis	TRUE	reported	textfile	0.0439893	6.91388e-06	GCST90199724	TRUE	reported	GCST90199724	textfile	7223	2	TRUE	0.00279115	20.2113
rs1598915	T	C	T	C	-0.151717	0.0109891	0.929067	0.886624	FALSE	FALSE	FALSE	jljYNn	97386708	0.758995	0.0358184	Cirrhosis	TRUE	reported	textfile	0.0323425	2.71925e-06	GCST90199724	TRUE	reported	GCST90199724	textfile	7223	2	TRUE	0.00303726	21.9989
rs34942834	A	G	A	G	0.172569	0.0015888	0.0509426	0.0430001	FALSE	FALSE	FALSE	jljYNn	479769	0.977462	0.0562396	Cirrhosis	TRUE	reported	textfile	0.03677	2.68982e-06	GCST90199724	TRUE	reported	GCST90199724	textfile	7223	2	TRUE	0.00304017	22.02
rs4240247	T	C	T	C	-0.0963094	0.00363886	0.796162	0.798054	FALSE	FALSE	FALSE	jljYNn	38687569	0.897653	0.0282901	Cirrhosis	TRUE	reported	textfile	0.0206171	2.99235e-06	GCST90199724	TRUE	reported	GCST90199724	textfile	7223	2	TRUE	0.003012	21.8153
rs4764714	T	A	T	A	0.0807437	-0.0295246	0.355662	0.395056	FALSE	TRUE	FALSE	jljYNn	102790747	0.203261	0.0232054	Cirrhosis	TRUE	reported	textfile	0.0176271	4.63526e-06	GCST90199724	TRUE	reported	GCST90199724	textfile	7223	2	TRUE	0.00289653	20.9766
rs72779836	T	C	T	C	-0.127423	0.0441118	0.0948403	0.0914682	FALSE	FALSE	FALSE	jljYNn	9667956	0.267511	0.0397829	Cirrhosis	TRUE	reported	textfile	0.0286059	8.41173e-06	GCST90199724	TRUE	reported	GCST90199724	textfile	7223	2	TRUE	0.00273953	19.8365
rs72963585	C	T	C	T	-0.106189	-0.0425664	0.141131	0.121734	FALSE	FALSE	FALSE	jljYNn	69534306	0.221262	0.0347998	Cirrhosis	TRUE	reported	textfile	0.0234222	5.79659e-06	GCST90199724	TRUE	reported	GCST90199724	textfile	7223	2	TRUE	0.00283761	20.5487
rs75047193	C	T	C	T	0.202886	-0.0517813	0.0353833	0.0617696	FALSE	FALSE	FALSE	jljYNn	132364264	0.274713	0.047407	Cirrhosis	TRUE	reported	textfile	0.044527	5.2024e-06	GCST90199724	TRUE	reported	GCST90199724	textfile	7223	2	TRUE	0.00286611	20.7557
rs75558424	G	A	G	A	0.1224	-0.00274489	0.0992932	0.165655	FALSE	FALSE	FALSE	jljYNn	200098586	0.928918	0.03077	Cirrhosis	TRUE	reported	textfile	0.027238	6.99913e-06	GCST90199724	TRUE	reported	GCST90199724	textfile	7223	2	TRUE	0.00278793	20.1879
rs76884538	G	A	G	A	0.238241	-0.0562388	0.0269403	0.0302836	FALSE	FALSE	FALSE	jljYNn	88640516	0.400229	0.0668545	Cirrhosis	TRUE	reported	textfile	0.0509955	2.98573e-06	GCST90199724	TRUE	reported	GCST90199724	textfile	7223	2	TRUE	0.0030126	21.8197
rs79911842	C	A	C	A	0.314333	-0.153959	0.0144686	0.00256094	FALSE	FALSE	FALSE	jljYNn	164081657	0.514025	0.235923	Cirrhosis	TRUE	reported	textfile	0.0686111	4.61948e-06	GCST90199724	TRUE	reported	GCST90199724	textfile	7223	2	TRUE	0.00289743	20.9832
rs9972911	T	C	T	C	0.0755107	-0.0220556	0.38936	0.409857	FALSE	FALSE	FALSE	jljYNn	49100385	0.341537	0.0231888	Cirrhosis	TRUE	reported	textfile	0.0166284	5.59726e-06	GCST90199724	TRUE	reported	GCST90199724	textfile	7223	2	TRUE	0.00284682	20.6156
rs1009087	G	A	G	A	0.0821004	-0.025293	0.424708	0.407764	FALSE	FALSE	FALSE	jljYNn	12140902	0.271595	0.0230063	Cirrhosis	TRUE	reported	textfile	0.0180499	5.40265e-06	GCST90199755	TRUE	reported	GCST90199755	textfile	6894	2	TRUE	0.00299205	20.6831
rs11101991	A	G	A	G	-0.0839723	0.0165705	0.313502	0.346371	FALSE	FALSE	FALSE	jljYNn	109718945	0.48635	0.0238038	Cirrhosis	TRUE	reported	textfile	0.0181553	3.74217e-06	GCST90199755	TRUE	reported	GCST90199755	textfile	6894	2	TRUE	0.00309349	21.3865
rs11246896	A	G	A	G	0.155739	0.0702712	0.0660738	0.0737843	FALSE	FALSE	FALSE	jljYNn	131592283	0.105702	0.0434358	Cirrhosis	TRUE	reported	textfile	0.0343782	5.89349e-06	GCST90199755	TRUE	reported	GCST90199755	textfile	6894	2	TRUE	0.00296802	20.5165
rs11705952	C	T	C	T	0.0765801	0.0238069	0.500595	0.472952	FALSE	FALSE	FALSE	jljYNn	150383392	0.294999	0.0227335	Cirrhosis	TRUE	reported	textfile	0.0170595	7.15602e-06	GCST90199755	TRUE	reported	GCST90199755	textfile	6894	2	TRUE	0.00291448	20.1453
rs117300918	A	T	A	T	-0.320302	-0.0714555	0.0145603	0.0524945	FALSE	TRUE	FALSE	jljYNn	115103850	0.160306	0.0508927	Cirrhosis	TRUE	reported	textfile	0.0713432	7.13586e-06	GCST90199755	TRUE	reported	GCST90199755	textfile	6894	2	TRUE	0.00291524	20.1506
rs11753307	A	C	A	C	-0.0804606	0.0364476	0.559511	0.541627	FALSE	FALSE	FALSE	jljYNn	34145901	0.112182	0.0229452	Cirrhosis	TRUE	reported	textfile	0.0173053	3.32802e-06	GCST90199755	TRUE	reported	GCST90199755	textfile	6894	2	TRUE	0.00312592	21.6114
rs11766427	A	G	A	G	0.110382	0.023667	0.137969	0.158963	FALSE	FALSE	FALSE	jljYNn	29596122	0.446426	0.031084	Cirrhosis	TRUE	reported	textfile	0.0248386	8.83172e-06	GCST90199755	TRUE	reported	GCST90199755	textfile	6894	2	TRUE	0.00285646	19.7431
rs11803056	T	C	T	C	0.445547	0.0526544	0.00740633	0.00227967	FALSE	FALSE	FALSE	jljYNn	187093680	0.828019	0.242375	Cirrhosis	TRUE	reported	textfile	0.0991722	7.03389e-06	GCST90199755	TRUE	reported	GCST90199755	textfile	6894	2	TRUE	0.00291922	20.1781
rs12290127	T	C	T	C	-0.105228	-0.0250927	0.163628	0.10012	FALSE	FALSE	FALSE	jljYNn	44602930	0.50661	0.0377831	Cirrhosis	TRUE	reported	textfile	0.0230904	5.18352e-06	GCST90199755	TRUE	reported	GCST90199755	textfile	6894	2	TRUE	0.00300346	20.7622
rs12622274	A	G	A	G	-0.238586	-0.068621	0.028835	0.0378457	FALSE	FALSE	FALSE	jljYNn	10474600	0.252084	0.0599152	Cirrhosis	TRUE	reported	textfile	0.0509851	2.87535e-06	GCST90199755	TRUE	reported	GCST90199755	textfile	6894	2	TRUE	0.00316632	21.8916
rs12816792	G	A	G	A	0.0811688	-0.0177122	0.597455	0.555069	FALSE	FALSE	FALSE	jljYNn	21395438	0.437453	0.0228102	Cirrhosis	TRUE	reported	textfile	0.0172701	2.60217e-06	GCST90199755	TRUE	reported	GCST90199755	textfile	6894	2	TRUE	0.00319395	22.0832
rs138645716	C	G	C	G	0.355476	0.0192395	0.01201	0.012092	FALSE	TRUE	FALSE	jljYNn	33488589	0.855656	0.105766	Cirrhosis	TRUE	reported	textfile	0.0788189	6.48145e-06	GCST90199755	TRUE	reported	GCST90199755	textfile	6894	2	TRUE	0.00294177	20.3345
rs146514405	T	C	T	C	0.267793	0.0928236	0.0197926	0.0268383	FALSE	FALSE	FALSE	jljYNn	39507472	0.192243	0.0711852	Cirrhosis	TRUE	reported	textfile	0.0604737	9.5001e-06	GCST90199755	TRUE	reported	GCST90199755	textfile	6894	2	TRUE	0.00283635	19.6038
rs148452361	A	G	A	G	0.267628	0.0652551	0.0208027	0.00951197	FALSE	FALSE	FALSE	jljYNn	60770348	0.582776	0.11879	Cirrhosis	TRUE	reported	textfile	0.0603671	9.27825e-06	GCST90199755	TRUE	reported	GCST90199755	textfile	6894	2	TRUE	0.00284286	19.6488
rs16887678	A	G	A	G	0.207141	-0.0257961	0.0347858	0.0354262	FALSE	FALSE	FALSE	jljYNn	58012959	0.675711	0.0616657	Cirrhosis	TRUE	reported	textfile	0.0460688	6.91307e-06	GCST90199755	TRUE	reported	GCST90199755	textfile	6894	2	TRUE	0.00292399	20.2112
rs1796331	G	A	G	A	0.129547	-0.00743306	0.0935067	0.114609	FALSE	FALSE	FALSE	jljYNn	71186451	0.834382	0.0355505	Cirrhosis	TRUE	reported	textfile	0.0292036	9.16509e-06	GCST90199755	TRUE	reported	GCST90199755	textfile	6894	2	TRUE	0.00284625	19.6723
rs2009148	C	A	C	A	-0.120119	0.0136206	0.115843	0.0622208	FALSE	FALSE	FALSE	jljYNn	25392661	0.771852	0.0469749	Cirrhosis	TRUE	reported	textfile	0.0263372	5.09555e-06	GCST90199755	TRUE	reported	GCST90199755	textfile	6894	2	TRUE	0.00300818	20.795
rs2807338	C	T	C	T	0.0789069	0.0154881	0.633529	0.690217	FALSE	FALSE	FALSE	jljYNn	22250932	0.527798	0.0245309	Cirrhosis	TRUE	reported	textfile	0.0175333	6.78273e-06	GCST90199755	TRUE	reported	GCST90199755	textfile	6894	2	TRUE	0.00292926	20.2477
rs35634531	C	T	C	T	-0.222941	-0.0729877	0.035512	0.00605668	FALSE	FALSE	FALSE	jljYNn	9179507	0.622342	0.148188	Cirrhosis	TRUE	reported	textfile	0.0453505	8.8353e-07	GCST90199755	TRUE	reported	GCST90199755	textfile	6894	2	TRUE	0.00349321	24.1596
rs56113850	C	T	C	T	-0.0760979	-0.0252174	0.572335	0.563523	FALSE	FALSE	FALSE	jljYNn	40847202	0.278686	0.0232789	Cirrhosis	TRUE	reported	textfile	0.0169743	7.3554e-06	GCST90199755	TRUE	reported	GCST90199755	textfile	6894	2	TRUE	0.00290687	20.0926
rs6103583	A	G	A	G	-0.0973147	0.0035926	0.741109	0.751133	FALSE	FALSE	FALSE	jljYNn	44049602	0.891688	0.0263834	Cirrhosis	TRUE	reported	textfile	0.0201556	1.37784e-06	GCST90199755	TRUE	reported	GCST90199755	textfile	6894	2	TRUE	0.00336999	23.3045
rs6569661	G	A	G	A	-0.0894466	-0.0151506	0.721642	0.680658	FALSE	FALSE	FALSE	jljYNn	130185619	0.535297	0.0244388	Cirrhosis	TRUE	reported	textfile	0.0192974	3.56644e-06	GCST90199755	TRUE	reported	GCST90199755	textfile	6894	2	TRUE	0.00310676	21.4785
rs71561091	G	A	G	A	-0.0886888	-0.0176205	0.277637	0.293288	FALSE	FALSE	FALSE	jljYNn	63827842	0.479343	0.0249102	Cirrhosis	TRUE	reported	textfile	0.0191966	3.83696e-06	GCST90199755	TRUE	reported	GCST90199755	textfile	6894	2	TRUE	0.00308656	21.3385
rs7206766	T	C	T	C	0.0778383	-0.000196697	0.405039	0.399017	FALSE	FALSE	FALSE	jljYNn	79620951	0.993229	0.023177	Cirrhosis	TRUE	reported	textfile	0.0175638	9.34685e-06	GCST90199755	TRUE	reported	GCST90199755	textfile	6894	2	TRUE	0.00284081	19.6347
rs73045442	A	C	A	C	0.422769	0.0649771	0.0117656	0.0255305	FALSE	FALSE	FALSE	jljYNn	1997786	0.366858	0.0720069	Cirrhosis	TRUE	reported	textfile	0.0782471	6.55354e-08	GCST90199755	TRUE	reported	GCST90199755	textfile	6894	2	TRUE	0.00421661	29.1839
rs7487383	A	G	A	G	-0.105669	-0.0265795	0.686517	0.797714	FALSE	FALSE	FALSE	jljYNn	71331609	0.346608	0.0282403	Cirrhosis	TRUE	reported	textfile	0.0190313	2.81773e-08	GCST90199755	TRUE	reported	GCST90199755	textfile	6894	2	TRUE	0.00445194	30.82
rs74913983	T	C	T	C	0.276815	0.0409283	0.0231037	0.0460907	FALSE	FALSE	FALSE	jljYNn	20149458	0.455849	0.0548859	Cirrhosis	TRUE	reported	textfile	0.0557918	6.99241e-07	GCST90199755	TRUE	reported	GCST90199755	textfile	6894	2	TRUE	0.00355811	24.61
rs75712402	A	G	A	G	-0.229898	-0.0153492	0.0327845	0.0498628	FALSE	FALSE	FALSE	jljYNn	15141211	0.769474	0.0523749	Cirrhosis	TRUE	reported	textfile	0.047464	1.27491e-06	GCST90199755	TRUE	reported	GCST90199755	textfile	6894	2	TRUE	0.00339152	23.4539
rs78973434	G	A	G	A	0.363783	0.00187349	0.0117811	0.0461502	FALSE	FALSE	FALSE	jljYNn	30941578	0.972652	0.05465	Cirrhosis	TRUE	reported	textfile	0.0787831	3.88345e-06	GCST90199755	TRUE	reported	GCST90199755	textfile	6894	2	TRUE	0.00308323	21.3154
rs79673425	T	C	T	C	-0.21548	-0.0235384	0.0341421	0.0292897	FALSE	FALSE	FALSE	jljYNn	6370341	0.727835	0.0676376	Cirrhosis	TRUE	reported	textfile	0.0461512	3.02683e-06	GCST90199755	TRUE	reported	GCST90199755	textfile	6894	2	TRUE	0.00315214	21.7932
rs80024001	T	C	T	C	-0.391265	-0.0356848	0.00978817	0.00183277	FALSE	FALSE	FALSE	jljYNn	116049643	0.894951	0.270254	Cirrhosis	TRUE	reported	textfile	0.0860784	5.48179e-06	GCST90199755	TRUE	reported	GCST90199755	textfile	6894	2	TRUE	0.00298801	20.6551
rs9950725	A	G	A	G	-0.0867784	-0.0248039	0.263485	0.285312	FALSE	FALSE	FALSE	jljYNn	75978231	0.324251	0.0251622	Cirrhosis	TRUE	reported	textfile	0.019576	9.29734e-06	GCST90199755	TRUE	reported	GCST90199755	textfile	6894	2	TRUE	0.00284229	19.6449
rs1047891	A	C	A	C	0.325618	0.0264328	0.333361	0.321408	FALSE	FALSE	FALSE	jljYNn	210675783	0.276975	0.0243141	Cirrhosis	TRUE	reported	textfile	0.018865	9.34452e-67	GCST90199781	TRUE	reported	GCST90199781	textfile	6015	2	TRUE	0.0471925	297.823
rs11155377	A	T	A	T	0.122053	0.0213229	0.122791	0.144713	FALSE	TRUE	FALSE	jljYNn	144818213	0.508449	0.032246	Cirrhosis	TRUE	reported	textfile	0.0273483	8.08554e-06	GCST90199781	TRUE	reported	GCST90199781	textfile	6015	2	TRUE	0.00330039	19.9109
rs111971590	G	C	G	C	-0.153765	-0.0583223	0.0738379	0.0303084	FALSE	TRUE	FALSE	jljYNn	63190809	0.379647	0.066385	Cirrhosis	TRUE	reported	textfile	0.0341643	6.77134e-06	GCST90199781	TRUE	reported	GCST90199781	textfile	6015	2	TRUE	0.0033564	20.25
rs113566277	C	T	C	T	0.197334	0.0139742	0.0574393	0.0411136	FALSE	FALSE	FALSE	jljYNn	14825563	0.806588	0.0570773	Cirrhosis	TRUE	reported	textfile	0.0386439	3.28214e-07	GCST90199781	TRUE	reported	GCST90199781	textfile	6015	2	TRUE	0.00431646	26.0674
rs116793705	C	T	C	T	0.647512	-0.382542	0.00392255	0.00188237	FALSE	FALSE	FALSE	jljYNn	169091603	0.151263	0.266564	Cirrhosis	TRUE	reported	textfile	0.143092	6.03524e-06	GCST90199781	TRUE	reported	GCST90199781	textfile	6015	2	TRUE	0.00339276	20.4701
rs11727284	G	C	G	C	0.343784	0.0850295	0.0139329	0.0326094	FALSE	TRUE	FALSE	jljYNn	159222874	0.184533	0.0640801	Cirrhosis	TRUE	reported	textfile	0.0762217	6.47299e-06	GCST90199781	TRUE	reported	GCST90199781	textfile	6015	2	TRUE	0.00337064	20.3362
rs117954835	C	T	C	T	0.319261	0.0196543	0.0156745	0.0320347	FALSE	FALSE	FALSE	jljYNn	85232097	0.761961	0.0648858	Cirrhosis	TRUE	reported	textfile	0.0712469	7.42761e-06	GCST90199781	TRUE	reported	GCST90199781	textfile	6015	2	TRUE	0.00332718	20.0731
rs12549155	A	T	A	T	0.0883359	0.00906446	0.524618	0.608011	FALSE	TRUE	TRUE	jljYNn	111593152	0.698551	0.0234056	Cirrhosis	TRUE	reported	textfile	0.0181284	1.10027e-06	GCST90199781	TRUE	reported	GCST90199781	textfile	6015	2	FALSE	0.00393196	23.7362
rs140737361	C	T	C	T	0.727508	0.0623214	0.00326032	0.0452311	FALSE	FALSE	FALSE	jljYNn	124939984	0.253631	0.0545926	Cirrhosis	TRUE	reported	textfile	0.156966	3.57263e-06	GCST90199781	TRUE	reported	GCST90199781	textfile	6015	2	TRUE	0.00355861	21.4743
rs141714213	T	C	T	C	-0.52662	0.318445	0.00566761	0.000702719	FALSE	FALSE	FALSE	jljYNn	49584955	0.467531	0.438326	Cirrhosis	TRUE	reported	textfile	0.119182	9.93239e-06	GCST90199781	TRUE	reported	GCST90199781	textfile	6015	2	TRUE	0.00323542	19.5177
rs144735792	T	C	T	C	-0.314382	-0.0142665	0.0176599	0.0309618	FALSE	FALSE	FALSE	jljYNn	220607547	0.829286	0.0661658	Cirrhosis	TRUE	reported	textfile	0.0678201	3.5604e-06	GCST90199781	TRUE	reported	GCST90199781	textfile	6015	2	TRUE	0.00355971	21.481
rs146190989	T	C	T	C	0.255413	0.0191566	0.025	0.0220962	FALSE	FALSE	FALSE	jljYNn	94058491	0.807214	0.0785039	Cirrhosis	TRUE	reported	textfile	0.0571603	7.88215e-06	GCST90199781	TRUE	reported	GCST90199781	textfile	6015	2	TRUE	0.00330843	19.9596
rs147077810	A	G	A	G	0.376271	-0.14028	0.0119786	0.00705148	FALSE	FALSE	FALSE	jljYNn	195016453	0.296381	0.134338	Cirrhosis	TRUE	reported	textfile	0.0815429	3.94237e-06	GCST90199781	TRUE	reported	GCST90199781	textfile	6015	2	TRUE	0.00352743	21.2855
rs148079731	G	C	G	C	-1.00703	-0.126118	0.00158492	0.0432107	FALSE	TRUE	FALSE	jljYNn	17351951	0.0240503	0.055895	Cirrhosis	TRUE	reported	textfile	0.224533	7.29043e-06	GCST90199781	TRUE	reported	GCST90199781	textfile	6015	2	TRUE	0.00333303	20.1085
rs151202997	T	G	T	G	0.245436	0.00859148	0.0303863	0.0462132	FALSE	FALSE	FALSE	jljYNn	47595900	0.873768	0.0540773	Cirrhosis	TRUE	reported	textfile	0.0520132	2.37329e-06	GCST90199781	TRUE	reported	GCST90199781	textfile	6015	2	TRUE	0.00368815	22.259
rs17063187	A	G	A	G	-0.146398	-0.017946	0.0866544	0.128267	FALSE	FALSE	FALSE	jljYNn	164340503	0.595806	0.0338323	Cirrhosis	TRUE	reported	textfile	0.0319436	4.58345e-06	GCST90199781	TRUE	reported	GCST90199781	textfile	6015	2	TRUE	0.00347979	20.997
rs34905538	A	G	A	G	0.13419	0.0115797	0.109807	0.0683197	FALSE	FALSE	FALSE	jljYNn	100238572	0.798174	0.0452844	Cirrhosis	TRUE	reported	textfile	0.0287322	3.00649e-06	GCST90199781	TRUE	reported	GCST90199781	textfile	6015	2	TRUE	0.00361322	21.8051
rs35137479	T	C	T	C	0.22376	0.0529994	0.0355768	0.012951	FALSE	FALSE	FALSE	jljYNn	4750152	0.599224	0.100852	Cirrhosis	TRUE	reported	textfile	0.0478587	2.93339e-06	GCST90199781	TRUE	reported	GCST90199781	textfile	6015	2	TRUE	0.00362103	21.8524
rs4740887	T	A	T	A	0.0805821	0.0325808	0.485029	0.432393	FALSE	TRUE	TRUE	jljYNn	7394173	0.156032	0.0229678	Cirrhosis	TRUE	reported	textfile	0.0180691	8.2088e-06	GCST90199781	TRUE	reported	GCST90199781	textfile	6015	2	FALSE	0.0032956	19.882
rs73067665	G	A	G	A	-0.133513	-0.0239935	0.108207	0.12256	FALSE	FALSE	FALSE	jljYNn	19745747	0.490214	0.0347748	Cirrhosis	TRUE	reported	textfile	0.0287783	3.49479e-06	GCST90199781	TRUE	reported	GCST90199781	textfile	6015	2	TRUE	0.00356558	21.5165
rs73488485	C	T	C	T	0.399151	-0.0594645	0.0128398	0.00986102	FALSE	FALSE	FALSE	jljYNn	98531210	0.601096	0.113737	Cirrhosis	TRUE	reported	textfile	0.0797402	5.56765e-07	GCST90199781	TRUE	reported	GCST90199781	textfile	6015	2	TRUE	0.00414838	25.0481
rs7513363	G	A	G	A	-0.280778	-0.00482111	0.312542	0.282076	FALSE	FALSE	FALSE	jljYNn	75677758	0.848559	0.0252471	Cirrhosis	TRUE	reported	textfile	0.0188464	3.38415e-50	GCST90199781	TRUE	reported	GCST90199781	textfile	6015	2	TRUE	0.0355874	221.883
rs76914369	G	A	G	A	0.197827	0.0253589	0.0481042	0.0224776	FALSE	FALSE	FALSE	jljYNn	86895882	0.743406	0.0774684	Cirrhosis	TRUE	reported	textfile	0.0420205	2.50309e-06	GCST90199781	TRUE	reported	GCST90199781	textfile	6015	2	TRUE	0.00367126	22.1567
rs78851313	A	C	A	C	0.273667	-0.095089	0.023643	0.0146456	FALSE	FALSE	FALSE	jljYNn	177551102	0.317829	0.0951909	Cirrhosis	TRUE	reported	textfile	0.0587498	3.19034e-06	GCST90199781	TRUE	reported	GCST90199781	textfile	6015	2	TRUE	0.00359445	21.6914
rs9821781	A	G	A	G	0.0903419	-0.00444486	0.568465	0.580548	FALSE	FALSE	FALSE	jljYNn	149644618	0.846643	0.0229823	Cirrhosis	TRUE	reported	textfile	0.0183401	8.39653e-07	GCST90199781	TRUE	reported	GCST90199781	textfile	6015	2	TRUE	0.00401782	24.2566
rs10222346	T	C	T	C	0.0633581	0.00840244	0.360409	0.375833	FALSE	FALSE	FALSE	jljYNn	121605163	0.719621	0.0234075	Cirrhosis	TRUE	reported	textfile	0.0137754	4.23796e-06	GCST90199782	TRUE	reported	GCST90199782	textfile	8293	2	TRUE	0.00254436	21.1491
rs10774021	T	C	T	C	0.147532	-0.047448	0.651764	0.685088	FALSE	FALSE	FALSE	jljYNn	240132	0.0527728	0.0244984	Cirrhosis	TRUE	reported	textfile	0.0135304	1.10603e-27	GCST90199782	TRUE	reported	GCST90199782	textfile	8293	2	TRUE	0.0141338	118.863
rs10830022	G	C	G	C	-0.0641519	0.0322631	0.621811	0.545063	FALSE	TRUE	TRUE	jljYNn	131524569	0.156543	0.0227719	Cirrhosis	TRUE	reported	textfile	0.0133384	1.51265e-06	GCST90199782	TRUE	reported	GCST90199782	textfile	8293	2	FALSE	0.00278157	23.1263
rs113157327	A	G	A	G	0.0740808	-0.0343898	0.177785	0.197639	FALSE	FALSE	FALSE	jljYNn	780152	0.22613	0.0284123	Cirrhosis	TRUE	reported	textfile	0.0167186	9.37816e-06	GCST90199782	TRUE	reported	GCST90199782	textfile	8293	2	TRUE	0.00236196	19.6294
rs11780900	G	A	G	A	0.0737379	-0.00453712	0.198929	0.200714	FALSE	FALSE	FALSE	jljYNn	96049235	0.87335	0.0284628	Cirrhosis	TRUE	reported	textfile	0.0166486	9.46363e-06	GCST90199782	TRUE	reported	GCST90199782	textfile	8293	2	TRUE	0.00235987	19.612
rs12611131	T	C	T	C	0.102723	-0.0216391	0.0981024	0.160223	FALSE	FALSE	FALSE	jljYNn	577321	0.484156	0.0309292	Cirrhosis	TRUE	reported	textfile	0.0215057	1.7832e-06	GCST90199782	TRUE	reported	GCST90199782	textfile	8293	2	TRUE	0.00274362	22.8099
rs140369356	A	G	A	G	-0.18936	0.0713437	0.0269279	0.041846	FALSE	FALSE	FALSE	jljYNn	152620885	0.217515	0.0578543	Cirrhosis	TRUE	reported	textfile	0.0405341	2.98839e-06	GCST90199782	TRUE	reported	GCST90199782	textfile	8293	2	TRUE	0.00262472	21.8188
rs145062142	G	C	G	C	-0.206518	-0.216961	0.0192587	0.00602174	FALSE	TRUE	FALSE	jljYNn	6642976	0.152514	0.151646	Cirrhosis	TRUE	reported	textfile	0.0466623	9.60861e-06	GCST90199782	TRUE	reported	GCST90199782	textfile	8293	2	TRUE	0.00235639	19.583
rs146767775	T	G	T	G	-0.497256	-0.19143	0.0118372	0.00439855	FALSE	FALSE	FALSE	jljYNn	151313145	0.263182	0.171088	Cirrhosis	TRUE	reported	textfile	0.0592585	4.80772e-17	GCST90199782	TRUE	reported	GCST90199782	textfile	8293	2	TRUE	0.00841928	70.397
rs17279437	A	G	A	G	0.238955	-0.0395972	0.0990947	0.0989961	FALSE	FALSE	FALSE	jljYNn	45772602	0.29865	0.0380987	Cirrhosis	TRUE	reported	textfile	0.0212722	2.80074e-29	GCST90199782	TRUE	reported	GCST90199782	textfile	8293	2	TRUE	0.0149878	126.154
rs200231	T	A	T	A	0.21855	-0.0555248	0.0198379	0.0195654	FALSE	TRUE	FALSE	jljYNn	50446126	0.497977	0.0819341	Cirrhosis	TRUE	reported	textfile	0.045982	2.00475e-06	GCST90199782	TRUE	reported	GCST90199782	textfile	8293	2	TRUE	0.00271664	22.5851
rs2041517	C	T	C	T	0.0577612	-0.0113781	0.572846	0.617207	FALSE	FALSE	FALSE	jljYNn	31921925	0.625747	0.0233291	Cirrhosis	TRUE	reported	textfile	0.013022	9.17967e-06	GCST90199782	TRUE	reported	GCST90199782	textfile	8293	2	TRUE	0.00236688	19.6704
rs2467862	G	T	G	T	-0.0805078	0.00770694	0.364603	0.413517	FALSE	FALSE	FALSE	jljYNn	45351645	0.737383	0.0229837	Cirrhosis	TRUE	reported	textfile	0.0134064	1.91134e-09	GCST90199782	TRUE	reported	GCST90199782	textfile	8293	2	TRUE	0.00432968	36.0534
rs2737700	G	A	G	A	0.0602474	0.00560382	0.44714	0.446775	FALSE	FALSE	FALSE	jljYNn	23333895	0.805295	0.0227336	Cirrhosis	TRUE	reported	textfile	0.0128792	2.89836e-06	GCST90199782	TRUE	reported	GCST90199782	textfile	8293	2	TRUE	0.00263174	21.8773
rs35518298	T	C	T	C	0.193234	0.0670936	0.0228647	0.0247673	FALSE	FALSE	FALSE	jljYNn	70976386	0.356918	0.0728285	Cirrhosis	TRUE	reported	textfile	0.0431602	7.56539e-06	GCST90199782	TRUE	reported	GCST90199782	textfile	8293	2	TRUE	0.00241124	20.0399
rs35881890	A	G	A	G	0.11164	-0.0649601	0.0744048	0.0936058	FALSE	FALSE	FALSE	jljYNn	43506998	0.0959489	0.0390193	Cirrhosis	TRUE	reported	textfile	0.024777	6.61285e-06	GCST90199782	TRUE	reported	GCST90199782	textfile	8293	2	TRUE	0.00244213	20.2973
rs4726088	A	G	A	G	-0.0616615	-0.0101483	0.386936	0.483364	FALSE	FALSE	FALSE	jljYNn	151733623	0.654648	0.0226873	Cirrhosis	TRUE	reported	textfile	0.013432	4.41898e-06	GCST90199782	TRUE	reported	GCST90199782	textfile	8293	2	TRUE	0.00253474	21.0689
rs5754226	G	A	G	A	-0.0860454	-0.013383	0.148054	0.143997	FALSE	FALSE	FALSE	jljYNn	32708362	0.678836	0.0323219	Cirrhosis	TRUE	reported	textfile	0.0180118	1.77788e-06	GCST90199782	TRUE	reported	GCST90199782	textfile	8293	2	TRUE	0.00274433	22.8158
rs61792192	C	T	C	T	0.366127	-0.136586	0.00617135	0.00148033	FALSE	FALSE	FALSE	jljYNn	22888396	0.647978	0.299153	Cirrhosis	TRUE	reported	textfile	0.0823476	8.74354e-06	GCST90199782	TRUE	reported	GCST90199782	textfile	8293	2	TRUE	0.00237802	19.7632
rs715	C	T	C	T	-0.150822	0.0437495	0.306727	0.311968	FALSE	FALSE	FALSE	jljYNn	210678331	0.0745298	0.0245322	Cirrhosis	TRUE	reported	textfile	0.0139745	3.72823e-27	GCST90199782	TRUE	reported	GCST90199782	textfile	8293	2	TRUE	0.0138512	116.453
rs7163136	G	A	G	A	-0.111385	-0.00226141	0.0820336	0.107743	FALSE	FALSE	FALSE	jljYNn	68789165	0.950359	0.0363243	Cirrhosis	TRUE	reported	textfile	0.0233888	1.91371e-06	GCST90199782	TRUE	reported	GCST90199782	textfile	8293	2	TRUE	0.00272734	22.6742
rs73260922	A	G	A	G	0.0808101	-0.0213243	0.149418	0.154562	FALSE	FALSE	FALSE	jljYNn	48994841	0.495171	0.0312624	Cirrhosis	TRUE	reported	textfile	0.0180748	7.79054e-06	GCST90199782	TRUE	reported	GCST90199782	textfile	8293	2	TRUE	0.00240451	19.9839
rs74330453	C	A	C	A	-0.218717	0.00242113	0.0206242	0.0152349	FALSE	FALSE	FALSE	jljYNn	51580187	0.97951	0.0942692	Cirrhosis	TRUE	reported	textfile	0.0450175	1.18281e-06	GCST90199782	TRUE	reported	GCST90199782	textfile	8293	2	TRUE	0.00283829	23.5992
rs76366817	T	G	T	G	-0.439489	5.42533e-05	0.00520266	0.0239798	FALSE	FALSE	FALSE	jljYNn	143025804	0.999414	0.0738951	Cirrhosis	TRUE	reported	textfile	0.0895702	9.26491e-07	GCST90199782	TRUE	reported	GCST90199782	textfile	8293	2	TRUE	0.00289466	24.0693
rs7915131	T	C	T	C	0.0595818	0.00971563	0.560259	0.568402	FALSE	FALSE	FALSE	jljYNn	62658896	0.672009	0.0229471	Cirrhosis	TRUE	reported	textfile	0.0129562	4.25129e-06	GCST90199782	TRUE	reported	GCST90199782	textfile	8293	2	TRUE	0.00254363	21.143
rs9643828	T	C	T	C	0.0657652	-0.0418175	0.705567	0.647444	FALSE	FALSE	FALSE	jljYNn	54616513	0.0776909	0.0237028	Cirrhosis	TRUE	reported	textfile	0.0142118	3.70071e-06	GCST90199782	TRUE	reported	GCST90199782	textfile	8293	2	TRUE	0.00257551	21.4087
rs9918422	C	T	C	T	0.341136	0.234119	0.0092939	0.00378215	FALSE	FALSE	FALSE	jljYNn	89096043	0.200281	0.182798	Cirrhosis	TRUE	reported	textfile	0.0672065	3.85591e-07	GCST90199782	TRUE	reported	GCST90199782	textfile	8293	2	TRUE	0.00309723	25.7589
rs1002981	C	G	C	G	-0.0813106	0.0155876	0.296175	0.339205	FALSE	TRUE	FALSE	jljYNn	133658632	0.515778	0.0239858	Cirrhosis	TRUE	reported	textfile	0.0175132	3.4367e-06	GCST90199784	TRUE	reported	GCST90199784	textfile	7812	2	TRUE	0.00275172	21.5502
rs113915091	T	C	T	C	0.137262	-0.0459897	0.0977182	0.0619797	FALSE	FALSE	FALSE	jljYNn	77507921	0.332561	0.0474625	Cirrhosis	TRUE	reported	textfile	0.0268898	3.31487e-07	GCST90199784	TRUE	reported	GCST90199784	textfile	7812	2	TRUE	0.00332443	26.0504
rs115508378	G	A	G	A	-0.441819	-0.113514	0.00645078	0.0111705	FALSE	FALSE	FALSE	jljYNn	59876006	0.30499	0.11066	Cirrhosis	TRUE	reported	textfile	0.0996944	9.34758e-06	GCST90199784	TRUE	reported	GCST90199784	textfile	7812	2	TRUE	0.00250781	19.6352
rs12700541	A	G	A	G	-0.10084	0.00718598	0.16788	0.216508	FALSE	FALSE	FALSE	jljYNn	24673672	0.794447	0.0275811	Cirrhosis	TRUE	reported	textfile	0.0214422	2.56518e-06	GCST90199784	TRUE	reported	GCST90199784	textfile	7812	2	TRUE	0.00282317	22.1114
rs138783171	G	A	G	A	-0.2268	0.0277459	0.026968	0.0294081	FALSE	FALSE	FALSE	jljYNn	126432553	0.680893	0.0674679	Cirrhosis	TRUE	reported	textfile	0.0488307	3.40723e-06	GCST90199784	TRUE	reported	GCST90199784	textfile	7812	2	TRUE	0.00275385	21.567
rs1427456	C	T	C	T	0.0829432	-0.038313	0.247016	0.298374	FALSE	FALSE	FALSE	jljYNn	49335724	0.123155	0.0248517	Cirrhosis	TRUE	reported	textfile	0.0186139	8.35142e-06	GCST90199784	TRUE	reported	GCST90199784	textfile	7812	2	TRUE	0.00253526	19.8507
rs144065268	T	C	T	C	-0.175901	-0.0466136	0.0413297	0.0609342	FALSE	FALSE	FALSE	jljYNn	35189892	0.325816	0.0474402	Cirrhosis	TRUE	reported	textfile	0.039819	9.98384e-06	GCST90199784	TRUE	reported	GCST90199784	textfile	7812	2	TRUE	0.00249178	19.5094
rs146048920	A	G	A	G	0.348625	-0.190251	0.0115592	0.00596027	FALSE	FALSE	FALSE	jljYNn	24172628	0.19713	0.147508	Cirrhosis	TRUE	reported	textfile	0.0742628	2.67284e-06	GCST90199784	TRUE	reported	GCST90199784	textfile	7812	2	TRUE	0.00281312	22.0325
rs150977811	G	A	G	A	-0.232998	0.0857344	0.0241151	0.0143902	FALSE	FALSE	FALSE	jljYNn	80441717	0.369047	0.0954451	Cirrhosis	TRUE	reported	textfile	0.0513475	5.6879e-06	GCST90199784	TRUE	reported	GCST90199784	textfile	7812	2	TRUE	0.00262882	20.5852
rs2541497	T	G	T	G	0.0768259	0.000356562	0.3649	0.349595	FALSE	FALSE	FALSE	jljYNn	10680264	0.988055	0.0238159	Cirrhosis	TRUE	reported	textfile	0.016638	3.88405e-06	GCST90199784	TRUE	reported	GCST90199784	textfile	7812	2	TRUE	0.00272187	21.3158
rs28430399	A	C	A	C	-0.132875	-0.0336487	0.0775144	0.0737872	FALSE	FALSE	FALSE	jljYNn	15296930	0.437025	0.0432933	Cirrhosis	TRUE	reported	textfile	0.029511	6.71433e-06	GCST90199784	TRUE	reported	GCST90199784	textfile	7812	2	TRUE	0.0025884	20.2678
rs2874684	A	G	A	G	-0.0769489	-0.0229947	0.340809	0.280694	FALSE	FALSE	FALSE	jljYNn	34383577	0.361605	0.0252049	Cirrhosis	TRUE	reported	textfile	0.0168404	4.89346e-06	GCST90199784	TRUE	reported	GCST90199784	textfile	7812	2	TRUE	0.0026655	20.8732
rs3859862	G	A	G	A	-0.289961	0.0346541	0.353678	0.331706	FALSE	FALSE	FALSE	jljYNn	24601103	0.149876	0.0240659	Cirrhosis	TRUE	reported	textfile	0.0165156	5.27397e-69	GCST90199784	TRUE	reported	GCST90199784	textfile	7812	2	TRUE	0.0379596	308.162
rs4146680	A	G	A	G	-0.237734	0.058111	0.972357	0.985409	FALSE	FALSE	FALSE	jljYNn	178916536	0.544636	0.0959216	Cirrhosis	TRUE	reported	textfile	0.0498308	1.83485e-06	GCST90199784	TRUE	reported	GCST90199784	textfile	7812	2	TRUE	0.0029051	22.7549
rs4343521	A	T	A	T	0.104707	-0.0793369	0.134149	0.115423	FALSE	TRUE	FALSE	jljYNn	133742239	0.0254841	0.0355137	Cirrhosis	TRUE	reported	textfile	0.0229561	5.08672e-06	GCST90199784	TRUE	reported	GCST90199784	textfile	7812	2	TRUE	0.00265606	20.7991
rs4393886	G	A	G	A	-0.103549	0.00402464	0.132336	0.209017	FALSE	FALSE	FALSE	jljYNn	9881265	0.885518	0.0279533	Cirrhosis	TRUE	reported	textfile	0.0234095	9.71724e-06	GCST90199784	TRUE	reported	GCST90199784	textfile	7812	2	TRUE	0.00249838	19.5612
rs4835265	A	C	A	C	-0.094198	0.025375	0.171665	0.171694	FALSE	FALSE	FALSE	jljYNn	145900258	0.39984	0.0301398	Cirrhosis	TRUE	reported	textfile	0.0208841	6.46692e-06	GCST90199784	TRUE	reported	GCST90199784	textfile	7812	2	TRUE	0.00259753	20.3395
rs4955397	C	T	C	T	-0.193483	0.0344833	0.0411961	0.101696	FALSE	FALSE	FALSE	jljYNn	38260646	0.358423	0.0375482	Cirrhosis	TRUE	reported	textfile	0.0396694	1.07498e-06	GCST90199784	TRUE	reported	GCST90199784	textfile	7812	2	TRUE	0.00303593	23.7828
rs55672111	G	C	G	C	-0.0991489	0.046581	0.15029	0.0908358	FALSE	TRUE	FALSE	jljYNn	25386484	0.238198	0.0394921	Cirrhosis	TRUE	reported	textfile	0.0223933	9.5279e-06	GCST90199784	TRUE	reported	GCST90199784	textfile	7812	2	TRUE	0.00250316	19.5988
rs55728962	T	G	T	G	-0.243998	-0.0135922	0.0240631	0.0265612	FALSE	FALSE	FALSE	jljYNn	119700742	0.84626	0.0701015	Cirrhosis	TRUE	reported	textfile	0.0518397	2.51656e-06	GCST90199784	TRUE	reported	GCST90199784	textfile	7812	2	TRUE	0.00282784	22.1481
rs55975236	C	T	C	T	-0.109463	0.0354838	0.134579	0.0806286	FALSE	FALSE	FALSE	jljYNn	103121098	0.401663	0.0423104	Cirrhosis	TRUE	reported	textfile	0.0238977	4.63943e-06	GCST90199784	TRUE	reported	GCST90199784	textfile	7812	2	TRUE	0.00267852	20.9754
rs58233799	G	C	G	C	-0.225717	-0.0693546	0.0249615	0.0208223	FALSE	TRUE	FALSE	jljYNn	79533654	0.383557	0.0795934	Cirrhosis	TRUE	reported	textfile	0.0504409	7.64514e-06	GCST90199784	TRUE	reported	GCST90199784	textfile	7812	2	TRUE	0.00255675	20.0194
rs6688638	C	T	C	T	-0.0805562	0.0112098	0.649444	0.737164	FALSE	FALSE	FALSE	jljYNn	16178809	0.663358	0.025753	Cirrhosis	TRUE	reported	textfile	0.0165959	1.21005e-06	GCST90199784	TRUE	reported	GCST90199784	textfile	7812	2	TRUE	0.00300695	23.5551
rs74061506	A	T	A	T	0.143228	-0.041782	0.0660402	0.0706197	FALSE	TRUE	FALSE	jljYNn	67717821	0.343916	0.0441458	Cirrhosis	TRUE	reported	textfile	0.031959	7.4077e-06	GCST90199784	TRUE	reported	GCST90199784	textfile	7812	2	TRUE	0.00256444	20.0797
rs79593298	C	G	C	G	-0.176411	-0.0535743	0.042837	0.0134056	FALSE	TRUE	FALSE	jljYNn	186243719	0.595651	0.100957	Cirrhosis	TRUE	reported	textfile	0.0391887	6.74512e-06	GCST90199784	TRUE	reported	GCST90199784	textfile	7812	2	TRUE	0.00258727	20.259
rs912801	T	C	T	C	0.241395	-0.0531394	0.0219118	0.0274584	FALSE	FALSE	FALSE	jljYNn	43963906	0.441456	0.0690357	Cirrhosis	TRUE	reported	textfile	0.0539532	7.67136e-06	GCST90199784	TRUE	reported	GCST90199784	textfile	7812	2	TRUE	0.00255593	20.0129
rs924138	C	T	C	T	0.101806	0.0180106	0.610003	0.546149	FALSE	FALSE	FALSE	jljYNn	16032907	0.427285	0.0226878	Cirrhosis	TRUE	reported	textfile	0.0166081	8.79347e-10	GCST90199784	TRUE	reported	GCST90199784	textfile	7812	2	TRUE	0.00478697	37.5661
rs111403524	A	G	A	G	-0.249075	-0.058866	0.0333139	0.0645202	FALSE	FALSE	FALSE	jljYNn	45384362	0.20463	0.0464071	Cirrhosis	TRUE	reported	textfile	0.0554379	7.02696e-06	GCST90199814	TRUE	reported	GCST90199814	textfile	5169	2	TRUE	0.00388998	20.178
rs113275145	T	C	T	C	0.233662	0.0319186	0.0373575	0.0259909	FALSE	FALSE	FALSE	jljYNn	38564850	0.658573	0.072233	Cirrhosis	TRUE	reported	textfile	0.0518613	6.62101e-06	GCST90199814	TRUE	reported	GCST90199814	textfile	5169	2	TRUE	0.00391184	20.2918
rs116860269	C	A	C	A	0.340075	0.074904	0.0231878	0.0229286	FALSE	FALSE	FALSE	jljYNn	114541409	0.326174	0.0762887	Cirrhosis	TRUE	reported	textfile	0.0657423	2.30537e-07	GCST90199814	TRUE	reported	GCST90199814	textfile	5169	2	TRUE	0.00515004	26.748
rs117001118	T	C	T	C	0.206704	0.0411376	0.0486179	0.02126	FALSE	FALSE	FALSE	jljYNn	62556488	0.607232	0.0800298	Cirrhosis	TRUE	reported	textfile	0.0454517	5.4215e-06	GCST90199814	TRUE	reported	GCST90199814	textfile	5169	2	TRUE	0.00398526	20.6742
rs12026433	C	T	C	T	0.238834	0.00996436	0.035387	0.0331437	FALSE	FALSE	FALSE	jljYNn	248062952	0.876406	0.0640686	Cirrhosis	TRUE	reported	textfile	0.0536473	8.51037e-06	GCST90199814	TRUE	reported	GCST90199814	textfile	5169	2	TRUE	0.00381969	19.812
rs12198569	A	T	A	T	-0.0959077	0.00318801	0.337415	0.346886	FALSE	TRUE	FALSE	jljYNn	10327265	0.8937	0.023858	Cirrhosis	TRUE	reported	textfile	0.0210416	5.16422e-06	GCST90199814	TRUE	reported	GCST90199814	textfile	5169	2	TRUE	0.00400314	20.7674
rs12472643	T	C	T	C	0.155343	0.024933	0.0912373	0.139328	FALSE	FALSE	FALSE	jljYNn	27516439	0.448354	0.0328861	Cirrhosis	TRUE	reported	textfile	0.0347362	7.7461e-06	GCST90199814	TRUE	reported	GCST90199814	textfile	5169	2	TRUE	0.00385421	19.9917
rs12976528	G	T	G	T	0.131056	0.0439698	0.133824	0.14293	FALSE	FALSE	FALSE	jljYNn	3288140	0.175475	0.0324544	Cirrhosis	TRUE	reported	textfile	0.0293586	8.04558e-06	GCST90199814	TRUE	reported	GCST90199814	textfile	5169	2	TRUE	0.0038403	19.9193
rs139668794	A	G	A	G	0.45441	0.128144	0.00971628	0.00572075	FALSE	FALSE	FALSE	jljYNn	6041770	0.402544	0.153083	Cirrhosis	TRUE	reported	textfile	0.10096	6.76682e-06	GCST90199814	TRUE	reported	GCST90199814	textfile	5169	2	TRUE	0.00390384	20.2502
rs139698830	T	A	T	A	0.378008	0.0551545	0.0142942	0.0212461	FALSE	TRUE	FALSE	jljYNn	113993966	0.489237	0.079758	Cirrhosis	TRUE	reported	textfile	0.0824922	4.59788e-06	GCST90199814	TRUE	reported	GCST90199814	textfile	5169	2	TRUE	0.00404584	20.9898
rs140630045	T	C	T	C	-0.445593	-0.0116823	0.0100834	0.0222686	FALSE	FALSE	FALSE	jljYNn	104136441	0.878876	0.0766579	Cirrhosis	TRUE	reported	textfile	0.0990366	6.81853e-06	GCST90199814	TRUE	reported	GCST90199814	textfile	5169	2	TRUE	0.00390105	20.2357
rs149925047	T	A	T	A	-0.34203	-0.0760526	0.0194033	0.0267425	FALSE	TRUE	FALSE	jljYNn	104541358	0.284971	0.0711292	Cirrhosis	TRUE	reported	textfile	0.0707994	1.3587e-06	GCST90199814	TRUE	reported	GCST90199814	textfile	5169	2	TRUE	0.00449476	23.3293
rs17749643	C	T	C	T	-0.131797	-0.0146722	0.12716	0.0983096	FALSE	FALSE	FALSE	jljYNn	31014532	0.700668	0.0381673	Cirrhosis	TRUE	reported	textfile	0.0296523	8.80032e-06	GCST90199814	TRUE	reported	GCST90199814	textfile	5169	2	TRUE	0.00380742	19.7481
rs36152998	A	G	A	G	0.166059	0.045709	0.0816701	0.0820128	FALSE	FALSE	FALSE	jljYNn	261082	0.276507	0.0420042	Cirrhosis	TRUE	reported	textfile	0.037079	7.51683e-06	GCST90199814	TRUE	reported	GCST90199814	textfile	5169	2	TRUE	0.00386527	20.0494
rs563729432	C	T	C	T	0.586497	0.0373395	0.00664452	0.0293788	FALSE	FALSE	FALSE	jljYNn	244491148	0.582885	0.067992	Cirrhosis	TRUE	reported	textfile	0.122017	1.53446e-06	GCST90199814	TRUE	reported	GCST90199814	textfile	5169	2	TRUE	0.00444987	23.0953
rs7496520	T	G	T	G	0.101863	-0.0115024	0.265588	0.267819	FALSE	FALSE	FALSE	jljYNn	66861263	0.653264	0.0256047	Cirrhosis	TRUE	reported	textfile	0.0223423	5.1356e-06	GCST90199814	TRUE	reported	GCST90199814	textfile	5169	2	TRUE	0.00400523	20.7783
rs76342392	C	A	C	A	-0.213386	-0.109655	0.0428905	0.026037	FALSE	FALSE	FALSE	jljYNn	36490407	0.130533	0.0725233	Cirrhosis	TRUE	reported	textfile	0.0481492	9.34642e-06	GCST90199814	TRUE	reported	GCST90199814	textfile	5169	2	TRUE	0.0037853	19.633
rs76899585	G	C	G	C	-0.43351	0.0323235	0.0111176	0.00383924	FALSE	TRUE	FALSE	jljYNn	70977956	0.869858	0.197288	Cirrhosis	TRUE	reported	textfile	0.093845	3.84808e-06	GCST90199814	TRUE	reported	GCST90199814	textfile	5169	2	TRUE	0.00411131	21.3308
rs77431760	G	A	G	A	0.189852	0.0600522	0.0661437	0.0964385	FALSE	FALSE	FALSE	jljYNn	83613870	0.1175	0.0383633	Cirrhosis	TRUE	reported	textfile	0.0397374	1.77348e-06	GCST90199814	TRUE	reported	GCST90199814	textfile	5169	2	TRUE	0.00439654	22.8173
rs78837751	T	C	T	C	0.387298	0.0161255	0.0190587	0.0779711	FALSE	FALSE	FALSE	jljYNn	129499869	0.702419	0.042207	Cirrhosis	TRUE	reported	textfile	0.0716175	6.37819e-08	GCST90199814	TRUE	reported	GCST90199814	textfile	5169	2	TRUE	0.00562594	29.2337
rs114033052	C	T	C	T	0.341471	0.00184427	0.0126275	0.00771365	FALSE	FALSE	FALSE	jljYNn	24648390	0.989089	0.134857	Cirrhosis	TRUE	reported	textfile	0.0694156	8.68888e-07	GCST90199827	TRUE	reported	GCST90199827	textfile	8063	2	TRUE	0.00299223	24.1928
rs114181934	G	A	G	A	0.236588	-0.0463581	0.022312	0.0327392	FALSE	FALSE	FALSE	jljYNn	116006636	0.467178	0.0637593	Cirrhosis	TRUE	reported	textfile	0.0523596	6.22733e-06	GCST90199827	TRUE	reported	GCST90199827	textfile	8063	2	TRUE	0.00252579	20.412
rs11898702	G	A	G	A	-0.246363	-0.0169225	0.0204285	0.0218575	FALSE	FALSE	FALSE	jljYNn	213467791	0.829853	0.0787491	Cirrhosis	TRUE	reported	textfile	0.0549256	7.27771e-06	GCST90199827	TRUE	reported	GCST90199827	textfile	8063	2	TRUE	0.00248899	20.1138
rs12212049	T	G	T	G	-0.109871	0.01705	0.412185	0.346778	FALSE	FALSE	FALSE	jljYNn	25758838	0.476441	0.0239454	Cirrhosis	TRUE	reported	textfile	0.0158617	4.30449e-12	GCST90199827	TRUE	reported	GCST90199827	textfile	8063	2	TRUE	0.00591553	47.9688
rs12673079	G	A	G	A	-0.0807718	0.0294941	0.239973	0.274735	FALSE	FALSE	FALSE	jljYNn	8525818	0.246046	0.0254259	Cirrhosis	TRUE	reported	textfile	0.0182085	9.16721e-06	GCST90199827	TRUE	reported	GCST90199827	textfile	8063	2	TRUE	0.00243453	19.6727
rs141177519	C	T	C	T	0.30409	-0.0465263	0.013772	0.00529514	FALSE	FALSE	FALSE	jljYNn	57147299	0.781066	0.167404	Cirrhosis	TRUE	reported	textfile	0.0674283	6.48781e-06	GCST90199827	TRUE	reported	GCST90199827	textfile	8063	2	TRUE	0.00251611	20.3335
rs2904370	T	C	T	C	0.114443	0.00411147	0.106364	0.0504141	FALSE	FALSE	FALSE	jljYNn	53722576	0.937737	0.0526339	Cirrhosis	TRUE	reported	textfile	0.0255633	7.5758e-06	GCST90199827	TRUE	reported	GCST90199827	textfile	8063	2	TRUE	0.00247953	20.0372
rs34753169	G	A	G	A	0.100438	-0.0649647	0.155308	0.190175	FALSE	FALSE	FALSE	jljYNn	14416781	0.0242014	0.028823	Cirrhosis	TRUE	reported	textfile	0.0216884	3.64026e-06	GCST90199827	TRUE	reported	GCST90199827	textfile	8063	2	TRUE	0.00265272	21.4404
rs4343550	G	C	G	C	0.0750115	-0.0147793	0.585134	0.547903	FALSE	TRUE	TRUE	jljYNn	17458707	0.517936	0.0228594	Cirrhosis	TRUE	reported	textfile	0.0159153	2.43911e-06	GCST90199827	TRUE	reported	GCST90199827	textfile	8063	2	FALSE	0.00274748	22.2085
rs6046489	C	T	C	T	0.092772	-0.0142888	0.173332	0.297711	FALSE	FALSE	FALSE	jljYNn	19964849	0.565894	0.0248886	Cirrhosis	TRUE	reported	textfile	0.0206044	6.71505e-06	GCST90199827	TRUE	reported	GCST90199827	textfile	8063	2	TRUE	0.00250799	20.2678
rs60718411	G	T	G	T	0.0823681	0.00686533	0.24815	0.294205	FALSE	FALSE	FALSE	jljYNn	70562985	0.78224	0.0248382	Cirrhosis	TRUE	reported	textfile	0.0181639	5.76822e-06	GCST90199827	TRUE	reported	GCST90199827	textfile	8063	2	TRUE	0.00254388	20.5585
rs62294997	A	C	A	C	0.105293	0.0267008	0.128302	0.102795	FALSE	FALSE	FALSE	jljYNn	35030697	0.479291	0.0377426	Cirrhosis	TRUE	reported	textfile	0.0235089	7.50436e-06	GCST90199827	TRUE	reported	GCST90199827	textfile	8063	2	TRUE	0.00248175	20.0552
rs6698827	G	A	G	A	0.0728813	0.00875211	0.381871	0.428716	FALSE	FALSE	FALSE	jljYNn	247534028	0.703116	0.0229644	Cirrhosis	TRUE	reported	textfile	0.0161868	6.71537e-06	GCST90199827	TRUE	reported	GCST90199827	textfile	8063	2	TRUE	0.00250797	20.2676
rs6928991	A	C	A	C	0.0894425	-0.0041704	0.256777	0.330826	FALSE	FALSE	FALSE	jljYNn	150149203	0.862649	0.024106	Cirrhosis	TRUE	reported	textfile	0.0179142	5.95028e-07	GCST90199827	TRUE	reported	GCST90199827	textfile	8063	2	TRUE	0.00308216	24.9221
rs71363986	A	G	A	G	0.131915	0.112098	0.0809362	0.0325264	FALSE	FALSE	FALSE	jljYNn	29571048	0.083347	0.0647368	Cirrhosis	TRUE	reported	textfile	0.0288978	4.99751e-06	GCST90199827	TRUE	reported	GCST90199827	textfile	8063	2	TRUE	0.00257775	20.833
rs72915927	G	A	G	A	-0.184525	0.0642704	0.0399149	0.0695674	FALSE	FALSE	FALSE	jljYNn	193951285	0.153814	0.0450644	Cirrhosis	TRUE	reported	textfile	0.0396456	3.2499e-06	GCST90199827	TRUE	reported	GCST90199827	textfile	8063	2	TRUE	0.00267953	21.6577
rs75171090	T	C	T	C	0.184613	-0.082027	0.0509254	0.0705786	FALSE	FALSE	FALSE	jljYNn	69319645	0.0646726	0.0443984	Cirrhosis	TRUE	reported	textfile	0.0353418	1.75441e-07	GCST90199827	TRUE	reported	GCST90199827	textfile	8063	2	TRUE	0.00337274	27.2797
rs75794524	A	G	A	G	0.214506	0.00325287	0.0646964	0.0621173	FALSE	FALSE	FALSE	jljYNn	94934834	0.944503	0.0467287	Cirrhosis	TRUE	reported	textfile	0.0317371	1.391e-11	GCST90199827	TRUE	reported	GCST90199827	textfile	8063	2	TRUE	0.00563371	45.6706
rs78374343	T	C	T	C	0.255001	-0.0283136	0.0208722	0.0570174	FALSE	FALSE	FALSE	jljYNn	80738647	0.558986	0.0484533	Cirrhosis	TRUE	reported	textfile	0.0546349	3.05089e-06	GCST90199827	TRUE	reported	GCST90199827	textfile	8063	2	TRUE	0.00269448	21.7789
rs836891	A	G	A	G	0.101218	-0.0192689	0.132656	0.169294	FALSE	FALSE	FALSE	jljYNn	20173209	0.523638	0.030214	Cirrhosis	TRUE	reported	textfile	0.0227245	8.42249e-06	GCST90199827	TRUE	reported	GCST90199827	textfile	8063	2	TRUE	0.0024545	19.8344
rs113342678	G	A	G	A	0.105558	0.0448904	0.269904	0.209606	FALSE	FALSE	FALSE	jljYNn	43699246	0.111137	0.0281779	Cirrhosis	TRUE	reported	textfile	0.019004	2.78395e-08	GCST90199834	TRUE	reported	GCST90199834	textfile	7518	2	TRUE	0.00408706	30.8444
rs114038541	A	G	A	G	0.188002	0.11467	0.0479498	0.0373667	FALSE	FALSE	FALSE	jljYNn	40067186	0.0568303	0.0602066	Cirrhosis	TRUE	reported	textfile	0.0379207	7.13044e-07	GCST90199834	TRUE	reported	GCST90199834	textfile	7518	2	TRUE	0.00325876	24.5729
rs1706720	C	G	C	G	-0.208738	-0.0227762	0.965572	0.969709	FALSE	TRUE	FALSE	jljYNn	45654471	0.730508	0.0661233	Cirrhosis	TRUE	reported	textfile	0.044893	3.32447e-06	GCST90199834	TRUE	reported	GCST90199834	textfile	7518	2	TRUE	0.00286745	21.6138
rs4765294	A	G	A	G	0.0967599	0.0155599	0.223221	0.271123	FALSE	FALSE	FALSE	jljYNn	124126532	0.542033	0.0255189	Cirrhosis	TRUE	reported	textfile	0.0197673	9.83259e-07	GCST90199834	TRUE	reported	GCST90199834	textfile	7518	2	TRUE	0.00317696	23.9541
rs55920327	T	C	T	C	-0.542964	-0.0573507	0.00565761	0.00429426	FALSE	FALSE	FALSE	jljYNn	15067515	0.7446	0.176048	Cirrhosis	TRUE	reported	textfile	0.10843	5.51346e-07	GCST90199834	TRUE	reported	GCST90199834	textfile	7518	2	TRUE	0.00332426	25.0685
rs62345864	T	C	T	C	0.159477	-0.0162411	0.0585213	0.0566536	FALSE	FALSE	FALSE	jljYNn	184947512	0.742274	0.0493885	Cirrhosis	TRUE	reported	textfile	0.0347988	4.58749e-06	GCST90199834	TRUE	reported	GCST90199834	textfile	7518	2	TRUE	0.00278582	20.9967
rs62483108	A	G	A	G	0.0836983	0.0305807	0.259505	0.251775	FALSE	FALSE	FALSE	jljYNn	144442326	0.24052	0.0260553	Cirrhosis	TRUE	reported	textfile	0.0187944	8.454e-06	GCST90199834	TRUE	reported	GCST90199834	textfile	7518	2	TRUE	0.00263105	19.8272
rs7185389	T	G	T	G	0.083078	-0.0262234	0.281162	0.294785	FALSE	FALSE	FALSE	jljYNn	20398941	0.297088	0.0251495	Cirrhosis	TRUE	reported	textfile	0.0181521	4.72211e-06	GCST90199834	TRUE	reported	GCST90199834	textfile	7518	2	TRUE	0.00277848	20.9413
rs7213056	G	A	G	A	0.355075	0.104824	0.0104723	0.0447695	FALSE	FALSE	FALSE	jljYNn	79096414	0.0563093	0.0549207	Cirrhosis	TRUE	reported	textfile	0.080203	9.54591e-06	GCST90199834	TRUE	reported	GCST90199834	textfile	7518	2	TRUE	0.00260031	19.5949
rs7310682	G	C	G	C	-0.0943324	0.0158544	0.235821	0.255725	FALSE	TRUE	FALSE	jljYNn	49342919	0.541558	0.0259714	Cirrhosis	TRUE	reported	textfile	0.0194266	1.19878e-06	GCST90199834	TRUE	reported	GCST90199834	textfile	7518	2	TRUE	0.00312655	23.5729
rs75200713	C	T	C	T	-0.193024	-0.0389911	0.0580369	0.065706	FALSE	FALSE	FALSE	jljYNn	184099766	0.396555	0.0459914	Cirrhosis	TRUE	reported	textfile	0.0349726	3.40366e-08	GCST90199834	TRUE	reported	GCST90199834	textfile	7518	2	TRUE	0.0040356	30.4545
rs76301902	A	G	A	G	-0.175585	0.00948084	0.0449887	0.0464941	FALSE	FALSE	FALSE	jljYNn	143625999	0.862057	0.0545641	Cirrhosis	TRUE	reported	textfile	0.0395164	8.85713e-06	GCST90199834	TRUE	reported	GCST90199834	textfile	7518	2	TRUE	0.00261926	19.7381
rs7906272	G	A	G	A	-0.0884284	0.00858197	0.304539	0.263301	FALSE	FALSE	FALSE	jljYNn	120096905	0.73855	0.0257119	Cirrhosis	TRUE	reported	textfile	0.0180501	9.63058e-07	GCST90199834	TRUE	reported	GCST90199834	textfile	7518	2	TRUE	0.00318228	23.9943
rs79926439	C	T	C	T	-0.219685	0.0477699	0.0280959	0.00763103	FALSE	FALSE	FALSE	jljYNn	157251688	0.719441	0.132987	Cirrhosis	TRUE	reported	textfile	0.0490894	7.63377e-06	GCST90199834	TRUE	reported	GCST90199834	textfile	7518	2	TRUE	0.00265685	20.0221
rs9318482	C	T	C	T	0.0775637	0.0234295	0.661791	0.608125	FALSE	FALSE	FALSE	jljYNn	77389247	0.315256	0.0233302	Cirrhosis	TRUE	reported	textfile	0.0172591	6.9872e-06	GCST90199834	TRUE	reported	GCST90199834	textfile	7518	2	TRUE	0.00267925	20.1913
rs10252509	C	T	C	T	-0.0717319	-0.0328718	0.696771	0.718515	FALSE	FALSE	FALSE	jljYNn	64464647	0.19281	0.0252411	Cirrhosis	TRUE	reported	textfile	0.0143704	5.98674e-07	GCST90199861	TRUE	reported	GCST90199861	textfile	8260	2	TRUE	0.00300745	24.9105
rs10491431	A	C	A	C	0.263097	0.0746389	0.147651	0.133869	FALSE	FALSE	FALSE	jljYNn	35967898	0.0248445	0.0332643	Cirrhosis	TRUE	reported	textfile	0.0182647	4.83859e-47	GCST90199861	TRUE	reported	GCST90199861	textfile	8260	2	TRUE	0.0245048	207.444
rs115061816	T	C	T	C	-0.220585	-0.115251	0.0182326	0.0177746	FALSE	FALSE	FALSE	jljYNn	208029414	0.186847	0.0873134	Cirrhosis	TRUE	reported	textfile	0.0492611	7.53925e-06	GCST90199861	TRUE	reported	GCST90199861	textfile	8260	2	TRUE	0.00242165	20.0465
rs117731567	T	C	T	C	0.188022	-0.0372608	0.0346312	0.0227102	FALSE	FALSE	FALSE	jljYNn	121877154	0.625938	0.0764398	Cirrhosis	TRUE	reported	textfile	0.0355096	1.19031e-07	GCST90199861	TRUE	reported	GCST90199861	textfile	8260	2	TRUE	0.00338278	28.0298
rs140331100	T	C	T	C	-0.44898	-0.0675818	0.00522352	0.0105624	FALSE	FALSE	FALSE	jljYNn	60990445	0.543185	0.111154	Cirrhosis	TRUE	reported	textfile	0.0913918	8.98313e-07	GCST90199861	TRUE	reported	GCST90199861	textfile	8260	2	TRUE	0.00291335	24.1287
rs149982314	T	C	T	C	-0.372292	-0.241593	0.00938109	0.00198802	FALSE	FALSE	FALSE	jljYNn	128095982	0.363947	0.26611	Cirrhosis	TRUE	reported	textfile	0.0685627	5.63714e-08	GCST90199861	TRUE	reported	GCST90199861	textfile	8260	2	TRUE	0.00355684	29.4772
rs150374297	C	T	C	T	-0.257212	0.148114	0.0143632	0.00702831	FALSE	FALSE	FALSE	jljYNn	9285583	0.295619	0.141617	Cirrhosis	TRUE	reported	textfile	0.0553237	3.33178e-06	GCST90199861	TRUE	reported	GCST90199861	textfile	8260	2	TRUE	0.00261003	21.61
rs150619729	A	G	A	G	0.138471	-0.119559	0.0521024	0.0291317	FALSE	FALSE	FALSE	jljYNn	6198835	0.0789678	0.0680585	Cirrhosis	TRUE	reported	textfile	0.0297028	3.1332e-06	GCST90199861	TRUE	reported	GCST90199861	textfile	8260	2	TRUE	0.00262423	21.7279
rs16914891	T	C	T	C	-0.080178	-0.00404718	0.173823	0.211541	FALSE	FALSE	FALSE	jljYNn	29498321	0.883938	0.0277245	Cirrhosis	TRUE	reported	textfile	0.0171962	3.12336e-06	GCST90199861	TRUE	reported	GCST90199861	textfile	8260	2	TRUE	0.00262497	21.734
rs2055157	A	C	A	C	0.0812933	0.0515867	0.194146	0.153479	FALSE	FALSE	FALSE	jljYNn	23208068	0.101498	0.0315007	Cirrhosis	TRUE	reported	textfile	0.0166393	1.03111e-06	GCST90199861	TRUE	reported	GCST90199861	textfile	8260	2	TRUE	0.00288142	23.8635
rs2229712	C	A	C	A	0.0729671	0.022678	0.228159	0.192485	FALSE	FALSE	FALSE	jljYNn	26557020	0.427981	0.0286102	Cirrhosis	TRUE	reported	textfile	0.0155842	2.83931e-06	GCST90199861	TRUE	reported	GCST90199861	textfile	8260	2	TRUE	0.002647	21.9169
rs2497318	T	C	T	C	-0.0790782	0.00832997	0.442246	0.450212	FALSE	FALSE	FALSE	jljYNn	92672243	0.714584	0.0227777	Cirrhosis	TRUE	reported	textfile	0.0133058	2.79632e-09	GCST90199861	TRUE	reported	GCST90199861	textfile	8260	2	TRUE	0.00425793	35.3123
rs2594950	C	G	C	G	0.104203	0.00408359	0.338083	0.294576	FALSE	TRUE	FALSE	jljYNn	176643894	0.869736	0.024901	Cirrhosis	TRUE	reported	textfile	0.0139874	9.35178e-14	GCST90199861	TRUE	reported	GCST90199861	textfile	8260	2	TRUE	0.00667418	55.4857
rs296365	G	C	G	C	0.112595	-0.0182214	0.716799	0.74711	FALSE	TRUE	FALSE	jljYNn	47871294	0.48586	0.026146	Cirrhosis	TRUE	reported	textfile	0.0146258	1.37825e-14	GCST90199861	TRUE	reported	GCST90199861	textfile	8260	2	TRUE	0.00712384	59.2507
rs3102543	A	G	A	G	-0.0645217	0.0149676	0.457254	0.490238	FALSE	FALSE	FALSE	jljYNn	95831418	0.509055	0.0226676	Cirrhosis	TRUE	reported	textfile	0.0134623	1.64493e-06	GCST90199861	TRUE	reported	GCST90199861	textfile	8260	2	TRUE	0.00277324	22.9651
rs4399197	T	C	T	C	0.132912	0.0469667	0.0566553	0.0450662	FALSE	FALSE	FALSE	jljYNn	44812692	0.391114	0.0547653	Cirrhosis	TRUE	reported	textfile	0.0285998	3.36309e-06	GCST90199861	TRUE	reported	GCST90199861	textfile	8260	2	TRUE	0.00260788	21.5922
rs4793684	A	G	A	G	-0.0614136	0.00178583	0.479867	0.474843	FALSE	FALSE	FALSE	jljYNn	47864498	0.937404	0.02274	Cirrhosis	TRUE	reported	textfile	0.0134018	4.59484e-06	GCST90199861	TRUE	reported	GCST90199861	textfile	8260	2	TRUE	0.00253583	20.9941
rs60565091	C	T	C	T	-0.0689248	-0.0522046	0.268024	0.31707	FALSE	FALSE	FALSE	jljYNn	24497500	0.0317929	0.0243151	Cirrhosis	TRUE	reported	textfile	0.0152542	6.23051e-06	GCST90199861	TRUE	reported	GCST90199861	textfile	8260	2	TRUE	0.00246559	20.4111
rs62202438	T	C	T	C	-0.12399	0.0637316	0.066334	0.0321436	FALSE	FALSE	FALSE	jljYNn	46852275	0.324409	0.0646734	Cirrhosis	TRUE	reported	textfile	0.0265932	3.12471e-06	GCST90199861	TRUE	reported	GCST90199861	textfile	8260	2	TRUE	0.00262489	21.7334
rs7102	C	T	C	T	0.0653171	0.0152027	0.360158	0.340244	FALSE	FALSE	FALSE	jljYNn	11548386	0.526929	0.0240283	Cirrhosis	TRUE	reported	textfile	0.0139431	2.8058e-06	GCST90199861	TRUE	reported	GCST90199861	textfile	8260	2	TRUE	0.00264974	21.9397
rs73416497	A	T	A	T	0.0830649	0.00134871	0.167833	0.180562	FALSE	TRUE	FALSE	jljYNn	111633173	0.963462	0.0294415	Cirrhosis	TRUE	reported	textfile	0.0177201	2.76423e-06	GCST90199861	TRUE	reported	GCST90199861	textfile	8260	2	TRUE	0.00265319	21.9684
rs75360981	T	G	T	G	0.101558	0.032318	0.0914723	0.118728	FALSE	FALSE	FALSE	jljYNn	7238390	0.357235	0.0351035	Cirrhosis	TRUE	reported	textfile	0.0227798	8.2639e-06	GCST90199861	TRUE	reported	GCST90199861	textfile	8260	2	TRUE	0.00240052	19.8712
rs78111136	A	G	A	G	0.0992581	0.0542663	0.120751	0.0915343	FALSE	FALSE	FALSE	jljYNn	106660713	0.176215	0.0401229	Cirrhosis	TRUE	reported	textfile	0.0204606	1.22729e-06	GCST90199861	TRUE	reported	GCST90199861	textfile	8260	2	TRUE	0.00284105	23.5283
rs7851737	A	G	A	G	-0.0749525	0.00308804	0.524296	0.523064	FALSE	FALSE	FALSE	jljYNn	124485652	0.892025	0.0227492	Cirrhosis	TRUE	reported	textfile	0.0131447	1.18332e-08	GCST90199861	TRUE	reported	GCST90199861	textfile	8260	2	TRUE	0.00392089	32.5062
rs78811636	T	G	T	G	-0.162556	-0.00156216	0.0392145	0.0399116	FALSE	FALSE	FALSE	jljYNn	57966801	0.978603	0.0582464	Cirrhosis	TRUE	reported	textfile	0.0338504	1.56949e-06	GCST90199861	TRUE	reported	GCST90199861	textfile	8260	2	TRUE	0.00278412	23.0554
rs79388303	A	T	A	T	0.144436	0.0662456	0.0699356	0.0283849	FALSE	TRUE	FALSE	jljYNn	81539357	0.33538	0.068767	Cirrhosis	TRUE	reported	textfile	0.0257385	2.00382e-08	GCST90199861	TRUE	reported	GCST90199861	textfile	8260	2	TRUE	0.00379797	31.4832
rs79886109	A	T	A	T	-0.167814	-0.124684	0.0316978	0.0490019	FALSE	TRUE	FALSE	jljYNn	97990850	0.0177088	0.0525729	Cirrhosis	TRUE	reported	textfile	0.0376799	8.44108e-06	GCST90199861	TRUE	reported	GCST90199861	textfile	8260	2	TRUE	0.0023956	19.8304
rs8007280	C	G	C	G	-0.0794705	0.0397542	0.203932	0.210181	FALSE	TRUE	FALSE	jljYNn	93916616	0.153644	0.0278629	Cirrhosis	TRUE	reported	textfile	0.0165414	1.55257e-06	GCST90199861	TRUE	reported	GCST90199861	textfile	8260	2	TRUE	0.00278661	23.0761
rs9509847	A	C	A	C	-0.0678962	-0.0182415	0.358553	0.393486	FALSE	FALSE	FALSE	jljYNn	21744175	0.432159	0.0232227	Cirrhosis	TRUE	reported	textfile	0.0138201	8.97557e-07	GCST90199861	TRUE	reported	GCST90199861	textfile	8260	2	TRUE	0.00291354	24.1303
rs9543004	C	T	C	T	0.0811588	0.0503076	0.360508	0.394707	FALSE	FALSE	FALSE	jljYNn	72562240	0.0296674	0.0231352	Cirrhosis	TRUE	reported	textfile	0.0140058	6.84641e-09	GCST90199861	TRUE	reported	GCST90199861	textfile	8260	2	TRUE	0.00404868	33.5699
rs10479815	A	G	A	G	-0.0744583	-0.0278621	0.562896	0.512631	FALSE	FALSE	FALSE	jljYNn	28322677	0.220128	0.0227226	Cirrhosis	TRUE	reported	textfile	0.015936	2.97775e-06	GCST90199864	TRUE	reported	GCST90199864	textfile	8258	2	TRUE	0.00263661	21.8254
rs111799713	G	A	G	A	-0.451263	-0.136009	0.0063962	0.0124887	FALSE	FALSE	FALSE	jljYNn	25477831	0.18691	0.103054	Cirrhosis	TRUE	reported	textfile	0.0973895	3.59387e-06	GCST90199864	TRUE	reported	GCST90199864	textfile	8258	2	TRUE	0.00259318	21.465
rs112785478	T	C	T	C	0.137156	-0.0589039	0.0758798	0.0634233	FALSE	FALSE	FALSE	jljYNn	8489269	0.207044	0.0466848	Cirrhosis	TRUE	reported	textfile	0.0291933	2.62481e-06	GCST90199864	TRUE	reported	GCST90199864	textfile	8258	2	TRUE	0.00266581	22.0677
rs113829457	C	T	C	T	-0.0989839	0.0611358	0.153528	0.118867	FALSE	FALSE	FALSE	jljYNn	27119953	0.0839421	0.0353743	Cirrhosis	TRUE	reported	textfile	0.0220609	7.22866e-06	GCST90199864	TRUE	reported	GCST90199864	textfile	8258	2	TRUE	0.00243193	20.1269
rs114554332	A	G	A	G	-0.226697	-0.00743775	0.0289196	0.0301112	FALSE	FALSE	FALSE	jljYNn	10925882	0.911779	0.0671312	Cirrhosis	TRUE	reported	textfile	0.0461527	9.02068e-07	GCST90199864	TRUE	reported	GCST90199864	textfile	8258	2	TRUE	0.0029131	24.1208
rs1149598	T	C	T	C	0.138911	-0.0130181	0.0672687	0.0964179	FALSE	FALSE	FALSE	jljYNn	76760585	0.736202	0.0386425	Cirrhosis	TRUE	reported	textfile	0.0307828	6.40318e-06	GCST90199864	TRUE	reported	GCST90199864	textfile	8258	2	TRUE	0.00245987	20.3588
rs117316358	C	A	C	A	-0.199873	-0.0491555	0.0321009	0.0595426	FALSE	FALSE	FALSE	jljYNn	21949135	0.302966	0.0477195	Cirrhosis	TRUE	reported	textfile	0.0447518	7.96002e-06	GCST90199864	TRUE	reported	GCST90199864	textfile	8258	2	TRUE	0.00240971	19.9426
rs138631970	T	C	T	C	0.245456	0.0337549	0.0199538	0.00364498	FALSE	FALSE	FALSE	jljYNn	153749553	0.860854	0.19257	Cirrhosis	TRUE	reported	textfile	0.0551842	8.66988e-06	GCST90199864	TRUE	reported	GCST90199864	textfile	8258	2	TRUE	0.00239003	19.7794
rs142337722	T	G	T	G	-0.290214	0.0897487	0.0162358	0.0279276	FALSE	FALSE	FALSE	jljYNn	121796998	0.19813	0.0697404	Cirrhosis	TRUE	reported	textfile	0.0622682	3.1511e-06	GCST90199864	TRUE	reported	GCST90199864	textfile	8258	2	TRUE	0.00262354	21.717
rs144609017	A	G	A	G	0.283275	0.047773	0.0150666	0.0352574	FALSE	FALSE	FALSE	jljYNn	2655503	0.452927	0.0636511	Cirrhosis	TRUE	reported	textfile	0.0636521	8.57233e-06	GCST90199864	TRUE	reported	GCST90199864	textfile	8258	2	TRUE	0.00239263	19.8009
rs145013429	C	A	C	A	-0.19531	0.0872314	0.0371835	0.0839334	FALSE	FALSE	FALSE	jljYNn	132937969	0.0324228	0.0407784	Cirrhosis	TRUE	reported	textfile	0.0404899	1.40945e-06	GCST90199864	TRUE	reported	GCST90199864	textfile	8258	2	TRUE	0.00280969	23.2622
rs149834323	C	T	C	T	0.423145	0.0338946	0.00723404	0.0132269	FALSE	FALSE	FALSE	jljYNn	185172192	0.734851	0.100078	Cirrhosis	TRUE	reported	textfile	0.0915599	3.8096e-06	GCST90199864	TRUE	reported	GCST90199864	textfile	8258	2	TRUE	0.00257971	21.3532
rs1499882	G	T	G	T	-0.201911	-0.132101	0.0306793	0.013741	FALSE	FALSE	FALSE	jljYNn	177530850	0.176967	0.0978419	Cirrhosis	TRUE	reported	textfile	0.0447472	6.41438e-06	GCST90199864	TRUE	reported	GCST90199864	textfile	8258	2	TRUE	0.00245948	20.3556
rs2108622	T	C	T	C	-0.303931	-0.0128384	0.296132	0.196198	FALSE	FALSE	FALSE	jljYNn	15879621	0.652453	0.0285072	Cirrhosis	TRUE	reported	textfile	0.0164749	5.39596e-76	GCST90199864	TRUE	reported	GCST90199864	textfile	8258	2	TRUE	0.0395813	340.251
rs2146349	C	T	C	T	0.0756928	0.0259897	0.58915	0.571881	FALSE	FALSE	FALSE	jljYNn	44558252	0.259715	0.0230596	Cirrhosis	TRUE	reported	textfile	0.0163525	3.67745e-06	GCST90199864	TRUE	reported	GCST90199864	textfile	8258	2	TRUE	0.00258786	21.4208
rs279939	C	G	C	G	0.0867407	-0.00457179	0.223501	0.20377	FALSE	TRUE	FALSE	jljYNn	103048516	0.871528	0.0282701	Cirrhosis	TRUE	reported	textfile	0.0185372	2.87903e-06	GCST90199864	TRUE	reported	GCST90199864	textfile	8258	2	TRUE	0.00264443	21.8903
rs28399223	T	C	T	C	0.169791	0.0858251	0.0459519	0.0773895	FALSE	FALSE	FALSE	jljYNn	55813583	0.0432345	0.0424575	Cirrhosis	TRUE	reported	textfile	0.0368376	4.04255e-06	GCST90199864	TRUE	reported	GCST90199864	textfile	8258	2	TRUE	0.002566	21.2394
rs34215864	G	C	G	C	0.120475	-0.0201885	0.111158	0.0449156	FALSE	TRUE	FALSE	jljYNn	42966265	0.715183	0.0553252	Cirrhosis	TRUE	reported	textfile	0.0246675	1.03971e-06	GCST90199864	TRUE	reported	GCST90199864	textfile	8258	2	TRUE	0.00288016	23.8473
rs370305	C	T	C	T	-0.0998803	0.0509738	0.138971	0.124925	FALSE	FALSE	FALSE	jljYNn	112364927	0.138273	0.0343894	Cirrhosis	TRUE	reported	textfile	0.022378	8.06996e-06	GCST90199864	TRUE	reported	GCST90199864	textfile	8258	2	TRUE	0.00240656	19.9165
rs4709725	T	C	T	C	0.0885984	-0.021846	0.304372	0.293076	FALSE	FALSE	FALSE	jljYNn	163587376	0.381644	0.0249705	Cirrhosis	TRUE	reported	textfile	0.0167072	1.13912e-07	GCST90199864	TRUE	reported	GCST90199864	textfile	8258	2	TRUE	0.00339385	28.1151
rs553689678	G	A	G	A	0.256163	-0.017668	0.0228266	0.00967117	FALSE	FALSE	FALSE	jljYNn	54486795	0.879891	0.116923	Cirrhosis	TRUE	reported	textfile	0.0519024	7.99519e-07	GCST90199864	TRUE	reported	GCST90199864	textfile	8258	2	TRUE	0.00294106	24.353
rs6044876	A	C	A	C	-0.117792	-0.02816	0.103339	0.137037	FALSE	FALSE	FALSE	jljYNn	1826415	0.392421	0.0329266	Cirrhosis	TRUE	reported	textfile	0.0254811	3.78762e-06	GCST90199864	TRUE	reported	GCST90199864	textfile	8258	2	TRUE	0.00258106	21.3644
rs6132756	C	G	C	G	0.0741403	0.0171843	0.432874	0.440937	FALSE	TRUE	TRUE	jljYNn	2537107	0.451864	0.0228421	Cirrhosis	TRUE	reported	textfile	0.015702	2.33886e-06	GCST90199864	TRUE	reported	GCST90199864	textfile	8258	2	FALSE	0.00269248	22.2892
rs62004225	C	T	C	T	-0.146104	-0.151063	0.0656235	0.0458172	FALSE	FALSE	FALSE	jljYNn	62239996	0.00794145	0.0569071	Cirrhosis	TRUE	reported	textfile	0.03123	2.89216e-06	GCST90199864	TRUE	reported	GCST90199864	textfile	8258	2	TRUE	0.00264336	21.8814
rs7226894	G	C	G	C	-0.0745754	-0.0169614	0.40368	0.33788	FALSE	TRUE	FALSE	jljYNn	28281730	0.47861	0.0239386	Cirrhosis	TRUE	reported	textfile	0.0157588	2.21988e-06	GCST90199864	TRUE	reported	GCST90199864	textfile	8258	2	TRUE	0.00270454	22.3893
rs72551330	C	T	C	T	0.393433	0.098368	0.0146738	0.0158138	FALSE	FALSE	FALSE	jljYNn	233672032	0.28563	0.0921258	Cirrhosis	TRUE	reported	textfile	0.0640884	8.30914e-10	GCST90199864	TRUE	reported	GCST90199864	textfile	8258	2	TRUE	0.00454287	37.6771
rs7485656	G	A	G	A	0.109964	0.0396486	0.151087	0.169068	FALSE	FALSE	FALSE	jljYNn	124831101	0.19096	0.0303183	Cirrhosis	TRUE	reported	textfile	0.0219952	5.74926e-07	GCST90199864	TRUE	reported	GCST90199864	textfile	8258	2	TRUE	0.00301757	24.9885
rs75801074	A	C	A	C	0.261567	0.110927	0.0182491	0.00316521	FALSE	FALSE	FALSE	jljYNn	99322126	0.604132	0.213952	Cirrhosis	TRUE	reported	textfile	0.0582285	7.05307e-06	GCST90199864	TRUE	reported	GCST90199864	textfile	8258	2	TRUE	0.00243759	20.1739
rs7616069	G	A	G	A	0.11217	-0.0433634	0.11183	0.116621	FALSE	FALSE	FALSE	jljYNn	72914618	0.219883	0.0353457	Cirrhosis	TRUE	reported	textfile	0.0245825	5.0428e-06	GCST90199864	TRUE	reported	GCST90199864	textfile	8258	2	TRUE	0.00251497	20.8159
rs7967732	C	T	C	T	-0.137497	-0.0321748	0.0694461	0.052373	FALSE	FALSE	FALSE	jljYNn	115009666	0.530489	0.0512942	Cirrhosis	TRUE	reported	textfile	0.0304538	6.33408e-06	GCST90199864	TRUE	reported	GCST90199864	textfile	8258	2	TRUE	0.0024624	20.3797
rs7971846	T	C	T	C	0.122563	0.0173549	0.0984233	0.100286	FALSE	FALSE	FALSE	jljYNn	9937496	0.644803	0.0376466	Cirrhosis	TRUE	reported	textfile	0.0259886	2.40473e-06	GCST90199864	TRUE	reported	GCST90199864	textfile	8258	2	TRUE	0.00268602	22.2355
rs79984619	T	G	T	G	-0.238492	-0.0465589	0.0297267	0.0205438	FALSE	FALSE	FALSE	jljYNn	153155883	0.566131	0.0811472	Cirrhosis	TRUE	reported	textfile	0.0455129	1.60498e-07	GCST90199864	TRUE	reported	GCST90199864	textfile	8258	2	TRUE	0.00331407	27.452
rs8065933	A	G	A	G	0.0832317	0.0746211	0.302818	0.305276	FALSE	FALSE	FALSE	jljYNn	73330291	0.00220141	0.024373	Cirrhosis	TRUE	reported	textfile	0.0171466	1.20922e-06	GCST90199864	TRUE	reported	GCST90199864	textfile	8258	2	TRUE	0.00284518	23.5568
rs877115	A	G	A	G	0.0817412	0.032056	0.273084	0.248445	FALSE	FALSE	FALSE	jljYNn	110345048	0.222051	0.0262519	Cirrhosis	TRUE	reported	textfile	0.0176698	3.72735e-06	GCST90199864	TRUE	reported	GCST90199864	textfile	8258	2	TRUE	0.00258476	21.3951
rs9461218	A	G	A	G	-0.0876089	-0.0504031	0.235693	0.214645	FALSE	FALSE	FALSE	jljYNn	25818527	0.0674217	0.02756	Cirrhosis	TRUE	reported	textfile	0.0182688	1.6223e-06	GCST90199864	TRUE	reported	GCST90199864	textfile	8258	2	TRUE	0.00277711	22.9917
rs959197	G	A	G	A	0.072323	0.0506161	0.611213	0.549582	FALSE	FALSE	FALSE	jljYNn	29226152	0.0261427	0.0227581	Cirrhosis	TRUE	reported	textfile	0.0157713	4.52389e-06	GCST90199864	TRUE	reported	GCST90199864	textfile	8258	2	TRUE	0.00254003	21.0239
rs9807638	G	A	G	A	-0.0777871	-0.0514984	0.303805	0.297736	FALSE	FALSE	FALSE	jljYNn	59939466	0.0376843	0.0247795	Cirrhosis	TRUE	reported	textfile	0.0173411	7.26725e-06	GCST90199864	TRUE	reported	GCST90199864	textfile	8258	2	TRUE	0.00243069	20.1167
rs11174150	T	C	T	C	0.0657513	0.00782459	0.33739	0.289948	FALSE	FALSE	FALSE	jljYNn	61740420	0.754022	0.0249715	Cirrhosis	TRUE	reported	textfile	0.0144848	5.64366e-06	GCST90199872	TRUE	reported	GCST90199872	textfile	8229	2	TRUE	0.00249776	20.6005
rs111936578	C	T	C	T	-0.216834	-0.092386	0.0200706	0.00516387	FALSE	FALSE	FALSE	jljYNn	91326735	0.576307	0.165333	Cirrhosis	TRUE	reported	textfile	0.0484	7.46262e-06	GCST90199872	TRUE	reported	GCST90199872	textfile	8229	2	TRUE	0.00243309	20.0659
rs12038241	G	A	G	A	-0.0623127	0.00580186	0.555562	0.64497	FALSE	FALSE	FALSE	jljYNn	119404375	0.806456	0.023681	Cirrhosis	TRUE	reported	textfile	0.0137532	5.87638e-06	GCST90199872	TRUE	reported	GCST90199872	textfile	8229	2	TRUE	0.00248838	20.523
rs12775431	C	A	C	A	-0.0757678	0.0358831	0.246684	0.225642	FALSE	FALSE	FALSE	jljYNn	102852007	0.185998	0.0271326	Cirrhosis	TRUE	reported	textfile	0.0155303	1.0679e-06	GCST90199872	TRUE	reported	GCST90199872	textfile	8229	2	TRUE	0.00288409	23.796
rs141370991	T	C	T	C	-0.228922	0.00692007	0.0202811	0.0266446	FALSE	FALSE	FALSE	jljYNn	95564733	0.923098	0.0716868	Cirrhosis	TRUE	reported	textfile	0.0481752	2.01553e-06	GCST90199872	TRUE	reported	GCST90199872	textfile	8229	2	TRUE	0.00273647	22.5747
rs142274824	T	C	T	C	-0.331421	-0.091537	0.00816675	0.0103006	FALSE	FALSE	FALSE	jljYNn	34569398	0.414537	0.112186	Cirrhosis	TRUE	reported	textfile	0.0749373	9.75021e-06	GCST90199872	TRUE	reported	GCST90199872	textfile	8229	2	TRUE	0.0023713	19.555
rs144814135	A	G	A	G	-0.247005	-0.00387981	0.0169751	0.0129917	FALSE	FALSE	FALSE	jljYNn	49156161	0.969298	0.100805	Cirrhosis	TRUE	reported	textfile	0.0529843	3.13375e-06	GCST90199872	TRUE	reported	GCST90199872	textfile	8229	2	TRUE	0.00263405	21.7276
rs1467067	C	A	C	A	0.0681097	0.0311252	0.310784	0.245384	FALSE	FALSE	FALSE	jljYNn	78970586	0.239461	0.0264595	Cirrhosis	TRUE	reported	textfile	0.0146169	3.16761e-06	GCST90199872	TRUE	reported	GCST90199872	textfile	8229	2	TRUE	0.00263158	21.7071
rs146747578	C	G	C	G	-0.292247	0.167331	0.01065	0.00954131	FALSE	TRUE	FALSE	jljYNn	135987192	0.162784	0.119884	Cirrhosis	TRUE	reported	textfile	0.0660403	9.63149e-06	GCST90199872	TRUE	reported	GCST90199872	textfile	8229	2	TRUE	0.00237412	19.5784
rs147871557	G	A	G	A	0.317472	-0.333396	0.00910535	0.00153443	FALSE	FALSE	FALSE	jljYNn	64416869	0.274941	0.305376	Cirrhosis	TRUE	reported	textfile	0.0711844	8.20168e-06	GCST90199872	TRUE	reported	GCST90199872	textfile	8229	2	TRUE	0.00241127	19.8855
rs148982377	C	T	C	T	-0.381595	0.0534621	0.0340119	0.0859678	FALSE	FALSE	FALSE	jljYNn	99477415	0.184869	0.040321	Cirrhosis	TRUE	reported	textfile	0.0370389	6.86016e-25	GCST90199872	TRUE	reported	GCST90199872	textfile	8229	2	TRUE	0.0127343	106.117
rs149982314	T	C	T	C	-0.32113	-0.241593	0.00935551	0.00198802	FALSE	FALSE	FALSE	jljYNn	128095982	0.363947	0.26611	Cirrhosis	TRUE	reported	textfile	0.0707412	5.63856e-06	GCST90199872	TRUE	reported	GCST90199872	textfile	8229	2	TRUE	0.00249795	20.6021
rs1871395	G	A	G	A	0.112628	-0.0068793	0.15686	0.279329	FALSE	FALSE	FALSE	jljYNn	21199381	0.785903	0.0253255	Cirrhosis	TRUE	reported	textfile	0.0185134	1.1751e-09	GCST90199872	TRUE	reported	GCST90199872	textfile	8229	2	TRUE	0.00447739	37.0011
rs191866531	A	G	A	G	0.417251	0.0804746	0.00830179	0.0118545	FALSE	FALSE	FALSE	jljYNn	99965551	0.441112	0.10447	Cirrhosis	TRUE	reported	textfile	0.0743486	1.99892e-08	GCST90199872	TRUE	reported	GCST90199872	textfile	8229	2	TRUE	0.00381279	31.4879
rs28524991	A	T	A	T	-0.194843	0.116838	0.0272345	0.019711	FALSE	TRUE	FALSE	jljYNn	86142630	0.156878	0.0825332	Cirrhosis	TRUE	reported	textfile	0.0418939	3.3055e-06	GCST90199872	TRUE	reported	GCST90199872	textfile	8229	2	TRUE	0.00262169	21.6253
rs528454	T	A	T	A	-0.0629386	0.00192737	0.474803	0.472921	FALSE	TRUE	TRUE	jljYNn	90582255	0.9324	0.0227216	Cirrhosis	TRUE	reported	textfile	0.0135739	3.53956e-06	GCST90199872	TRUE	reported	GCST90199872	textfile	8229	2	FALSE	0.00260582	21.4941
rs55677910	G	A	G	A	-0.0904427	-0.00893829	0.142857	0.150806	FALSE	FALSE	FALSE	jljYNn	101024573	0.777961	0.0316988	Cirrhosis	TRUE	reported	textfile	0.0193835	3.0719e-06	GCST90199872	TRUE	reported	GCST90199872	textfile	8229	2	TRUE	0.00263869	21.7659
rs55764900	G	A	G	A	-0.0869983	0.0057638	0.162162	0.120157	FALSE	FALSE	FALSE	jljYNn	31863752	0.868747	0.0348793	Cirrhosis	TRUE	reported	textfile	0.0184285	2.34862e-06	GCST90199872	TRUE	reported	GCST90199872	textfile	8229	2	TRUE	0.00270097	22.2811
rs677027	A	G	A	G	-0.0613769	0.0207113	0.489872	0.493867	FALSE	FALSE	FALSE	jljYNn	119978680	0.361034	0.022675	Cirrhosis	TRUE	reported	textfile	0.0135179	5.61393e-06	GCST90199872	TRUE	reported	GCST90199872	textfile	8229	2	TRUE	0.00249895	20.6104
rs706795	C	T	C	T	0.0636877	-0.0240718	0.586644	0.58474	FALSE	FALSE	FALSE	jljYNn	49903887	0.29591	0.0230298	Cirrhosis	TRUE	reported	textfile	0.0138428	4.20887e-06	GCST90199872	TRUE	reported	GCST90199872	textfile	8229	2	TRUE	0.00256567	21.162
rs7086721	C	T	C	T	0.0667356	0.000744241	0.700931	0.700543	FALSE	FALSE	FALSE	jljYNn	3120876	0.976031	0.0247704	Cirrhosis	TRUE	reported	textfile	0.0150804	9.62956e-06	GCST90199872	TRUE	reported	GCST90199872	textfile	8229	2	TRUE	0.00237416	19.5787
rs7173332	C	G	C	G	-0.0879074	-0.00571146	0.159434	0.194326	FALSE	TRUE	FALSE	jljYNn	84978503	0.841988	0.0286503	Cirrhosis	TRUE	reported	textfile	0.0188392	3.06821e-06	GCST90199872	TRUE	reported	GCST90199872	textfile	8229	2	TRUE	0.00263895	21.7681
rs72729813	C	G	C	G	-0.130481	0.0123951	0.0570277	0.0530545	FALSE	TRUE	FALSE	jljYNn	146307563	0.806626	0.0506376	Cirrhosis	TRUE	reported	textfile	0.0290645	7.1436e-06	GCST90199872	TRUE	reported	GCST90199872	textfile	8229	2	TRUE	0.0024432	20.1495
rs75561083	T	C	T	C	0.255119	-0.061301	0.0154231	0.0729065	FALSE	FALSE	FALSE	jljYNn	18620603	0.159225	0.0435475	Cirrhosis	TRUE	reported	textfile	0.0549061	3.37663e-06	GCST90199872	TRUE	reported	GCST90199872	textfile	8229	2	TRUE	0.00261673	21.5843
rs76294479	T	C	T	C	0.143227	0.0481107	0.0688118	0.0367412	FALSE	FALSE	FALSE	jljYNn	81547979	0.425457	0.0603656	Cirrhosis	TRUE	reported	textfile	0.0266617	7.78638e-08	GCST90199872	TRUE	reported	GCST90199872	textfile	8229	2	TRUE	0.00349467	28.8515
rs7675318	T	C	T	C	0.0804383	-0.00855942	0.18325	0.165662	FALSE	FALSE	FALSE	jljYNn	19737209	0.778666	0.0304544	Cirrhosis	TRUE	reported	textfile	0.0174802	4.19084e-06	GCST90199872	TRUE	reported	GCST90199872	textfile	8229	2	TRUE	0.00256667	21.1703
rs7687817	T	C	T	C	-0.105121	0.154231	0.0931873	0.0501416	FALSE	FALSE	FALSE	jljYNn	109052965	0.0019184	0.0497104	Cirrhosis	TRUE	reported	textfile	0.0230961	5.32736e-06	GCST90199872	TRUE	reported	GCST90199872	textfile	8229	2	TRUE	0.00251109	20.7108
rs78438321	T	C	T	C	-0.266366	0.078922	0.0164276	0.00450673	FALSE	FALSE	FALSE	jljYNn	47841738	0.651885	0.174937	Cirrhosis	TRUE	reported	textfile	0.0530128	5.04586e-07	GCST90199872	TRUE	reported	GCST90199872	textfile	8229	2	TRUE	0.00305857	25.2401
rs784420	G	A	G	A	0.0662937	-0.0417673	0.295082	0.290171	FALSE	FALSE	FALSE	jljYNn	78691701	0.0953389	0.0250421	Cirrhosis	TRUE	reported	textfile	0.0149078	8.71106e-06	GCST90199872	TRUE	reported	GCST90199872	textfile	8229	2	TRUE	0.00239733	19.7702
rs9407758	A	C	A	C	-0.0650423	-0.00297372	0.431654	0.42443	FALSE	FALSE	FALSE	jljYNn	16349510	0.89679	0.0229246	Cirrhosis	TRUE	reported	textfile	0.0138496	2.64861e-06	GCST90199872	TRUE	reported	GCST90199872	textfile	8229	2	TRUE	0.00267305	22.0502
rs9420589	T	G	T	G	-0.0638056	0.00840268	0.426429	0.447748	FALSE	FALSE	FALSE	jljYNn	92690476	0.712415	0.0227953	Cirrhosis	TRUE	reported	textfile	0.0137201	3.31075e-06	GCST90199872	TRUE	reported	GCST90199872	textfile	8229	2	TRUE	0.0026213	21.6221
rs955783	T	A	T	A	0.0663983	0.0175974	0.403793	0.367004	FALSE	TRUE	FALSE	jljYNn	21724936	0.454824	0.0235449	Cirrhosis	TRUE	reported	textfile	0.0140575	2.32004e-06	GCST90199872	TRUE	reported	GCST90199872	textfile	8229	2	TRUE	0.0027038	22.3045
rs1077989	C	A	C	A	-0.099282	-0.00214109	0.477068	0.453373	FALSE	FALSE	FALSE	jljYNn	67509105	0.925625	0.022936	Cirrhosis	TRUE	reported	textfile	0.0155086	1.53635e-10	GCST90199899	TRUE	reported	GCST90199899	textfile	8170	2	TRUE	0.00499115	40.9722
rs113504580	T	C	T	C	0.521332	0.274454	0.00442641	0.00876085	FALSE	FALSE	FALSE	jljYNn	11062189	0.028256	0.125109	Cirrhosis	TRUE	reported	textfile	0.116926	8.24725e-06	GCST90199899	TRUE	reported	GCST90199899	textfile	8170	2	TRUE	0.00242733	19.8747
rs113633706	A	G	A	G	0.220108	0.0624425	0.0252705	0.0206952	FALSE	FALSE	FALSE	jljYNn	17392279	0.434006	0.0798136	Cirrhosis	TRUE	reported	textfile	0.0496225	9.17905e-06	GCST90199899	TRUE	reported	GCST90199899	textfile	8170	2	TRUE	0.00240241	19.6702
rs12547067	A	G	A	G	0.0979234	0.0474298	0.169325	0.192253	FALSE	FALSE	FALSE	jljYNn	141188171	0.102579	0.0290539	Cirrhosis	TRUE	reported	textfile	0.0214163	4.82234e-06	GCST90199899	TRUE	reported	GCST90199899	textfile	8170	2	TRUE	0.00255242	20.9015
rs12921296	A	G	A	G	-0.0957455	-0.0445835	0.182755	0.20873	FALSE	FALSE	FALSE	jljYNn	83938887	0.113975	0.0282071	Cirrhosis	TRUE	reported	textfile	0.0206375	3.49452e-06	GCST90199899	TRUE	reported	GCST90199899	textfile	8170	2	TRUE	0.00262759	21.5187
rs12987874	C	T	C	T	0.072177	-0.00681952	0.409916	0.52604	FALSE	FALSE	FALSE	jljYNn	165156288	0.764999	0.0228136	Cirrhosis	TRUE	reported	textfile	0.0161349	7.70075e-06	GCST90199899	TRUE	reported	GCST90199899	textfile	8170	2	TRUE	0.00244332	20.0059
rs143269888	G	T	G	T	-0.201471	0.0886879	0.0323728	0.00884179	FALSE	FALSE	FALSE	jljYNn	10003001	0.469941	0.122739	Cirrhosis	TRUE	reported	textfile	0.0436567	3.93324e-06	GCST90199899	TRUE	reported	GCST90199899	textfile	8170	2	TRUE	0.00259998	21.292
rs146372921	T	C	T	C	0.37209	0.0611529	0.00926835	0.00965944	FALSE	FALSE	FALSE	jljYNn	38795231	0.600647	0.116822	Cirrhosis	TRUE	reported	textfile	0.0811314	4.51248e-06	GCST90199899	TRUE	reported	GCST90199899	textfile	8170	2	TRUE	0.00256791	21.0287
rs174560	C	T	C	T	-0.172408	-0.0331275	0.307267	0.387939	FALSE	FALSE	FALSE	jljYNn	61814292	0.153378	0.0232034	Cirrhosis	TRUE	reported	textfile	0.0166804	4.84653e-25	GCST90199899	TRUE	reported	GCST90199899	textfile	8170	2	TRUE	0.0129074	106.806
rs199959058	T	C	T	C	0.0765338	0.000431315	0.321199	0.381362	FALSE	FALSE	FALSE	jljYNn	161072204	0.985217	0.0232779	Cirrhosis	TRUE	reported	textfile	0.0166036	4.03689e-06	GCST90199899	TRUE	reported	GCST90199899	textfile	8170	2	TRUE	0.00259389	21.242
rs2766114	A	G	A	G	0.0828054	0.00556863	0.282544	0.263095	FALSE	FALSE	FALSE	jljYNn	23343458	0.828458	0.0256999	Cirrhosis	TRUE	reported	textfile	0.0172593	1.60484e-06	GCST90199899	TRUE	reported	GCST90199899	textfile	8170	2	TRUE	0.00280949	23.0125
rs299362	A	G	A	G	-0.116002	0.0279901	0.888736	0.952792	FALSE	FALSE	FALSE	jljYNn	134985856	0.607595	0.0545076	Cirrhosis	TRUE	reported	textfile	0.0254604	5.20906e-06	GCST90199899	TRUE	reported	GCST90199899	textfile	8170	2	TRUE	0.00253441	20.7536
rs3910162	G	A	G	A	-0.091817	-0.0173216	0.169472	0.182415	FALSE	FALSE	FALSE	jljYNn	41797838	0.554292	0.0292921	Cirrhosis	TRUE	reported	textfile	0.0206236	8.50565e-06	GCST90199899	TRUE	reported	GCST90199899	textfile	8170	2	TRUE	0.00242015	19.8158
rs4786957	C	T	C	T	0.0724467	-0.00602696	0.463969	0.546784	FALSE	FALSE	FALSE	jljYNn	7000761	0.792646	0.0229268	Cirrhosis	TRUE	reported	textfile	0.0163825	9.76965e-06	GCST90199899	TRUE	reported	GCST90199899	textfile	8170	2	TRUE	0.0023879	19.5511
rs56001438	T	C	T	C	-0.206122	0.142926	0.0295307	0.0152641	FALSE	FALSE	FALSE	jljYNn	153254016	0.123573	0.0928124	Cirrhosis	TRUE	reported	textfile	0.0458772	7.02562e-06	GCST90199899	TRUE	reported	GCST90199899	textfile	8170	2	TRUE	0.00246468	20.1813
rs61781291	A	T	A	T	0.133324	0.0336562	0.253023	0.231601	FALSE	TRUE	FALSE	jljYNn	39936166	0.210742	0.0268921	Cirrhosis	TRUE	reported	textfile	0.0178647	8.4588e-14	GCST90199899	TRUE	reported	GCST90199899	textfile	8170	2	TRUE	0.006771	55.6825
rs61916719	T	C	T	C	0.0720645	0.0144405	0.59624	0.567245	FALSE	FALSE	FALSE	jljYNn	721129	0.52788	0.0228762	Cirrhosis	TRUE	reported	textfile	0.0161398	8.00571e-06	GCST90199899	TRUE	reported	GCST90199899	textfile	8170	2	TRUE	0.00243425	19.9315
rs62036205	C	A	C	A	-0.127101	-0.0557805	0.0919397	0.0972188	FALSE	FALSE	FALSE	jljYNn	78841158	0.145419	0.0383133	Cirrhosis	TRUE	reported	textfile	0.0271362	2.81595e-06	GCST90199899	TRUE	reported	GCST90199899	textfile	8170	2	TRUE	0.00267802	21.9328
rs62460125	C	T	C	T	0.1521	0.0141879	0.932763	0.92383	FALSE	FALSE	FALSE	jljYNn	56365926	0.739864	0.0427305	Cirrhosis	TRUE	reported	textfile	0.0308584	8.26707e-07	GCST90199899	TRUE	reported	GCST90199899	textfile	8170	2	TRUE	0.00296483	24.2888
rs6692150	C	A	C	A	0.0806223	-0.0201774	0.752377	0.803042	FALSE	FALSE	FALSE	jljYNn	187401964	0.47905	0.028506	Cirrhosis	TRUE	reported	textfile	0.0181536	8.94881e-06	GCST90199899	TRUE	reported	GCST90199899	textfile	8170	2	TRUE	0.00240833	19.7187
rs7262063	A	G	A	G	-0.0696731	0.0010065	0.511945	0.499913	FALSE	FALSE	FALSE	jljYNn	39061592	0.964604	0.022681	Cirrhosis	TRUE	reported	textfile	0.0154664	6.64359e-06	GCST90199899	TRUE	reported	GCST90199899	textfile	8170	2	TRUE	0.00247772	20.2883
rs77107962	T	C	T	C	-0.213641	0.0136809	0.0318249	0.00907941	FALSE	FALSE	FALSE	jljYNn	30165627	0.909301	0.120092	Cirrhosis	TRUE	reported	textfile	0.0442542	1.38193e-06	GCST90199899	TRUE	reported	GCST90199899	textfile	8170	2	TRUE	0.00284447	23.2999
rs79879633	A	G	A	G	-0.152695	-0.00791041	0.0542086	0.0307935	FALSE	FALSE	FALSE	jljYNn	181575675	0.906406	0.0672805	Cirrhosis	TRUE	reported	textfile	0.0344215	9.1626e-06	GCST90199899	TRUE	reported	GCST90199899	textfile	8170	2	TRUE	0.00240283	19.6736
rs80319729	T	C	T	C	-0.134795	-0.0233597	0.0729972	0.0652011	FALSE	FALSE	FALSE	jljYNn	22322958	0.613876	0.0462982	Cirrhosis	TRUE	reported	textfile	0.0298313	6.22635e-06	GCST90199899	TRUE	reported	GCST90199899	textfile	8170	2	TRUE	0.00249286	20.4125
rs9808956	G	A	G	A	0.114508	0.00375492	0.0993747	0.109942	FALSE	FALSE	FALSE	jljYNn	12174156	0.91729	0.0361578	Cirrhosis	TRUE	reported	textfile	0.0257028	8.38628e-06	GCST90199899	TRUE	reported	GCST90199899	textfile	8170	2	TRUE	0.00242345	19.8429
rs114669007	T	C	T	C	-0.339585	-0.0750522	0.0113636	0.0103822	FALSE	FALSE	FALSE	jljYNn	11568348	0.513702	0.114919	Cirrhosis	TRUE	reported	textfile	0.0690764	8.82947e-07	GCST90199905	TRUE	reported	GCST90199905	textfile	8175	2	TRUE	0.0029476	24.1619
rs12622835	T	G	T	G	-0.0966888	-0.0593582	0.198876	0.182889	FALSE	FALSE	FALSE	jljYNn	145354711	0.0428667	0.0293126	Cirrhosis	TRUE	reported	textfile	0.0185115	1.7587e-07	GCST90199905	TRUE	reported	GCST90199905	textfile	8175	2	TRUE	0.00332609	27.2749
rs138312948	C	T	C	T	0.294978	-0.0501514	0.0159216	0.0170333	FALSE	FALSE	FALSE	jljYNn	103861561	0.567213	0.0876526	Cirrhosis	TRUE	reported	textfile	0.0580135	3.68325e-07	GCST90199905	TRUE	reported	GCST90199905	textfile	8175	2	TRUE	0.00315255	25.8473
rs138348359	C	A	C	A	0.234028	-0.0106938	0.01985	0.0168889	FALSE	FALSE	FALSE	jljYNn	23066266	0.903925	0.0885954	Cirrhosis	TRUE	reported	textfile	0.0523957	7.94904e-06	GCST90199905	TRUE	reported	GCST90199905	textfile	8175	2	TRUE	0.00243443	19.9452
rs17275876	G	A	G	A	-0.0925818	-0.00801862	0.145163	0.175608	FALSE	FALSE	FALSE	jljYNn	17180122	0.786885	0.0296593	Cirrhosis	TRUE	reported	textfile	0.0207706	8.29814e-06	GCST90199905	TRUE	reported	GCST90199905	textfile	8175	2	TRUE	0.00242444	19.8631
rs2841648	A	C	A	C	0.0781078	0.0112439	0.591466	0.64458	FALSE	FALSE	FALSE	jljYNn	43301441	0.634081	0.0236222	Cirrhosis	TRUE	reported	textfile	0.0147923	1.28964e-07	GCST90199905	TRUE	reported	GCST90199905	textfile	8175	2	TRUE	0.003399	27.8748
rs28929474	T	C	T	C	0.258656	0.380916	0.0177566	0.0197479	FALSE	FALSE	FALSE	jljYNn	94378610	1.39611e-07	0.0723384	Cirrhosis	TRUE	reported	textfile	0.0551124	2.68897e-06	GCST90199905	TRUE	reported	GCST90199905	textfile	8175	2	TRUE	0.00268714	22.0212
rs3019619	A	T	A	T	-0.614354	0.0444749	0.997035	0.977765	FALSE	TRUE	FALSE	jljYNn	62039499	0.566517	0.0775921	Cirrhosis	TRUE	reported	textfile	0.136299	6.56299e-06	GCST90199905	TRUE	reported	GCST90199905	textfile	8175	2	TRUE	0.00247906	20.3117
rs34607912	A	G	A	G	-0.201168	-0.139227	0.028839	0.023018	FALSE	FALSE	FALSE	jljYNn	67547095	0.0691449	0.0766048	Cirrhosis	TRUE	reported	textfile	0.0439651	4.74797e-06	GCST90199905	TRUE	reported	GCST90199905	textfile	8175	2	TRUE	0.00255448	20.9313
rs3791977	A	G	A	G	0.0795909	0.0232415	0.38862	0.428325	FALSE	FALSE	FALSE	jljYNn	217850122	0.311364	0.0229577	Cirrhosis	TRUE	reported	textfile	0.015364	2.21455e-07	GCST90199905	TRUE	reported	GCST90199905	textfile	8175	2	TRUE	0.00327195	26.8295
rs4561743	C	G	C	G	0.314268	0.0557738	0.01378	0.023804	FALSE	TRUE	FALSE	jljYNn	41816456	0.450383	0.0738944	Cirrhosis	TRUE	reported	textfile	0.0621174	4.20897e-07	GCST90199905	TRUE	reported	GCST90199905	textfile	8175	2	TRUE	0.00312125	25.5898
rs4978863	A	G	A	G	-0.0666001	-0.0166355	0.492426	0.429102	FALSE	FALSE	FALSE	jljYNn	109970735	0.466711	0.022856	Cirrhosis	TRUE	reported	textfile	0.0149897	8.86947e-06	GCST90199905	TRUE	reported	GCST90199905	textfile	8175	2	TRUE	0.00240895	19.7359
rs55680923	G	A	G	A	-0.07468	0.0199038	0.303852	0.333059	FALSE	FALSE	FALSE	jljYNn	131514556	0.408914	0.0241023	Cirrhosis	TRUE	reported	textfile	0.0158241	2.36572e-06	GCST90199905	TRUE	reported	GCST90199905	textfile	8175	2	TRUE	0.00271707	22.2671
rs6064791	G	A	G	A	-0.0704722	0.0201776	0.305535	0.288077	FALSE	FALSE	FALSE	jljYNn	38627993	0.419053	0.0249703	Cirrhosis	TRUE	reported	textfile	0.0157974	8.15721e-06	GCST90199905	TRUE	reported	GCST90199905	textfile	8175	2	TRUE	0.0024284	19.8957
rs6080971	T	C	T	C	0.0821169	-0.0143381	0.198778	0.209802	FALSE	FALSE	FALSE	jljYNn	18093988	0.606753	0.0278565	Cirrhosis	TRUE	reported	textfile	0.0184623	8.67447e-06	GCST90199905	TRUE	reported	GCST90199905	textfile	8175	2	TRUE	0.0024141	19.7782
rs663845	G	T	G	T	0.0713335	0.0249854	0.328068	0.35201	FALSE	FALSE	FALSE	jljYNn	38885938	0.293172	0.0237687	Cirrhosis	TRUE	reported	textfile	0.0156394	5.08759e-06	GCST90199905	TRUE	reported	GCST90199905	textfile	8175	2	TRUE	0.00253837	20.7989
rs7158292	A	C	A	C	-0.0995686	0.0331546	0.158089	0.0872212	FALSE	FALSE	FALSE	jljYNn	79724213	0.411972	0.0404114	Cirrhosis	TRUE	reported	textfile	0.0205163	1.21524e-06	GCST90199905	TRUE	reported	GCST90199905	textfile	8175	2	TRUE	0.00287283	23.5473
rs75773230	C	T	C	T	0.301469	-0.044473	0.0119077	0.012661	FALSE	FALSE	FALSE	jljYNn	440746	0.659371	0.100896	Cirrhosis	TRUE	reported	textfile	0.0671659	7.1749e-06	GCST90199905	TRUE	reported	GCST90199905	textfile	8175	2	TRUE	0.00245828	20.141
rs77960952	A	C	A	C	0.0961487	0.0241271	0.132091	0.151548	FALSE	FALSE	FALSE	jljYNn	15279227	0.446897	0.0317212	Cirrhosis	TRUE	reported	textfile	0.0212516	6.05963e-06	GCST90199905	TRUE	reported	GCST90199905	textfile	8175	2	TRUE	0.00249764	20.4643
rs78408800	T	C	T	C	-0.0936001	-0.0549059	0.181729	0.201267	FALSE	FALSE	FALSE	jljYNn	69101657	0.0520955	0.0282679	Cirrhosis	TRUE	reported	textfile	0.0190554	9.01538e-07	GCST90199905	TRUE	reported	GCST90199905	textfile	8175	2	TRUE	0.00294272	24.1218
rs79307160	G	A	G	A	-0.333614	-0.0175654	0.0119534	0.0285802	FALSE	FALSE	FALSE	jljYNn	196405580	0.7998	0.0692625	Cirrhosis	TRUE	reported	textfile	0.0675032	7.72464e-07	GCST90199905	TRUE	reported	GCST90199905	textfile	8175	2	TRUE	0.0029789	24.4193
rs79859863	T	C	T	C	-0.0988422	-0.0379287	0.130614	0.157228	FALSE	FALSE	FALSE	jljYNn	31962379	0.224989	0.031259	Cirrhosis	TRUE	reported	textfile	0.0218802	6.25932e-06	GCST90199905	TRUE	reported	GCST90199905	textfile	8175	2	TRUE	0.00249007	20.4022
rs79976614	G	A	G	A	0.146771	-0.00585299	0.0533469	0.0451334	FALSE	FALSE	FALSE	jljYNn	4719897	0.916309	0.0556981	Cirrhosis	TRUE	reported	textfile	0.033098	9.23176e-06	GCST90199905	TRUE	reported	GCST90199905	textfile	8175	2	TRUE	0.00239964	19.6594
rs9532722	C	T	C	T	-0.0848019	-0.0201906	0.812956	0.834232	FALSE	FALSE	FALSE	jljYNn	41102268	0.507406	0.0304588	Cirrhosis	TRUE	reported	textfile	0.0189881	7.9672e-06	GCST90199905	TRUE	reported	GCST90199905	textfile	8175	2	TRUE	0.0024339	19.9408
rs1047891	A	C	A	C	0.246863	0.0264328	0.310194	0.321408	FALSE	FALSE	FALSE	jljYNn	210675783	0.276975	0.0243141	Cirrhosis	TRUE	reported	textfile	0.0161005	4.6308e-53	GCST90199923	TRUE	reported	GCST90199923	textfile	8236	2	TRUE	0.027752	235.032
rs10913299	T	G	T	G	-0.0715422	-0.0273687	0.343023	0.2848	FALSE	FALSE	FALSE	jljYNn	177220762	0.27706	0.0251794	Cirrhosis	TRUE	reported	textfile	0.0160171	7.9473e-06	GCST90199923	TRUE	reported	GCST90199923	textfile	8236	2	TRUE	0.00241652	19.9458
rs10938827	T	C	T	C	0.0912818	0.011868	0.179656	0.18389	FALSE	FALSE	FALSE	jljYNn	21040352	0.685823	0.0293378	Cirrhosis	TRUE	reported	textfile	0.0196345	3.33457e-06	GCST90199923	TRUE	reported	GCST90199923	textfile	8236	2	TRUE	0.00261742	21.6084
rs11190368	T	A	T	A	-0.069548	0.0216781	0.413493	0.443806	FALSE	TRUE	TRUE	jljYNn	100018265	0.344606	0.0229372	Cirrhosis	TRUE	reported	textfile	0.0154253	6.52307e-06	GCST90199923	TRUE	reported	GCST90199923	textfile	8236	2	FALSE	0.00246215	20.3234
rs11644940	T	C	T	C	-0.0870746	-0.0098754	0.21205	0.243534	FALSE	FALSE	FALSE	jljYNn	59849210	0.71178	0.0267289	Cirrhosis	TRUE	reported	textfile	0.0194466	7.54823e-06	GCST90199923	TRUE	reported	GCST90199923	textfile	8236	2	TRUE	0.00242842	20.0443
rs117101908	T	A	T	A	0.168153	0.01444	0.0478704	0.0450243	FALSE	TRUE	FALSE	jljYNn	34793787	0.793316	0.0551129	Cirrhosis	TRUE	reported	textfile	0.0356614	2.41405e-06	GCST90199923	TRUE	reported	GCST90199923	textfile	8236	2	TRUE	0.00269231	22.2283
rs118116250	A	G	A	G	-0.403451	-0.0689316	0.00721448	0.00336263	FALSE	FALSE	FALSE	jljYNn	100817385	0.731457	0.200858	Cirrhosis	TRUE	reported	textfile	0.087684	4.20087e-06	GCST90199923	TRUE	reported	GCST90199923	textfile	8236	2	TRUE	0.00256395	21.1658
rs144151121	A	G	A	G	-0.170576	-0.0422798	0.0465808	0.0356117	FALSE	FALSE	FALSE	jljYNn	187858834	0.492979	0.0616701	Cirrhosis	TRUE	reported	textfile	0.0358894	2.00586e-06	GCST90199923	TRUE	reported	GCST90199923	textfile	8236	2	TRUE	0.00273525	22.5839
rs147256829	C	T	C	T	0.223534	0.0824497	0.0258179	0.0234933	FALSE	FALSE	FALSE	jljYNn	176673363	0.272142	0.0750811	Cirrhosis	TRUE	reported	textfile	0.047426	2.43716e-06	GCST90199923	TRUE	reported	GCST90199923	textfile	8236	2	TRUE	0.0026901	22.21
rs28662031	C	T	C	T	0.07653	0.00270876	0.265012	0.267691	FALSE	FALSE	FALSE	jljYNn	65070794	0.915807	0.0256228	Cirrhosis	TRUE	reported	textfile	0.016973	6.5157e-06	GCST90199923	TRUE	reported	GCST90199923	textfile	8236	2	TRUE	0.0024624	20.3255
rs324420	A	C	A	C	0.335583	0.0228593	0.208425	0.284408	FALSE	FALSE	FALSE	jljYNn	46405089	0.362486	0.0251025	Cirrhosis	TRUE	reported	textfile	0.0181115	1.21118e-76	GCST90199923	TRUE	reported	GCST90199923	textfile	8236	2	TRUE	0.0400164	343.23
rs45599238	A	G	A	G	-0.303773	-0.478543	0.0122741	0.00112286	FALSE	FALSE	FALSE	jljYNn	31372009	0.167101	0.346374	Cirrhosis	TRUE	reported	textfile	0.0679976	7.91733e-06	GCST90199923	TRUE	reported	GCST90199923	textfile	8236	2	TRUE	0.00241737	19.9529
rs557343	G	C	G	C	0.0839375	0.0691765	0.233808	0.150749	FALSE	TRUE	FALSE	jljYNn	146513231	0.0313711	0.0321402	Cirrhosis	TRUE	reported	textfile	0.0182252	4.11345e-06	GCST90199923	TRUE	reported	GCST90199923	textfile	8236	2	TRUE	0.00256882	21.2062
rs6660577	T	C	T	C	0.101518	0.0898848	0.152484	0.168588	FALSE	FALSE	FALSE	jljYNn	165438160	0.00236091	0.0295613	Cirrhosis	TRUE	reported	textfile	0.0208297	1.09528e-06	GCST90199923	TRUE	reported	GCST90199923	textfile	8236	2	TRUE	0.00287576	23.7473
rs67981690	G	A	G	A	0.133771	-0.00430882	0.131663	0.190392	FALSE	FALSE	FALSE	jljYNn	21190952	0.881324	0.0288619	Cirrhosis	TRUE	reported	textfile	0.0222146	1.72525e-09	GCST90199923	TRUE	reported	GCST90199923	textfile	8236	2	TRUE	0.00438352	36.2528
rs7577013	A	G	A	G	0.117456	0.0481217	0.0873845	0.0864954	FALSE	FALSE	FALSE	jljYNn	240051187	0.235038	0.0405242	Cirrhosis	TRUE	reported	textfile	0.0265467	9.66582e-06	GCST90199923	TRUE	reported	GCST90199923	textfile	8236	2	TRUE	0.00237128	19.5715
rs79839031	A	G	A	G	0.155809	-0.043312	0.0559419	0.0483545	FALSE	FALSE	FALSE	jljYNn	65877416	0.417515	0.0534228	Cirrhosis	TRUE	reported	textfile	0.0324824	1.61291e-06	GCST90199923	TRUE	reported	GCST90199923	textfile	8236	2	TRUE	0.00278587	23.0029
rs820503	A	C	A	C	-0.108467	-0.020485	0.136992	0.151405	FALSE	FALSE	FALSE	jljYNn	6667928	0.517284	0.0316352	Cirrhosis	TRUE	reported	textfile	0.0222627	1.10403e-06	GCST90199923	TRUE	reported	GCST90199923	textfile	8236	2	TRUE	0.00287391	23.732
rs952039	C	T	C	T	-0.0704469	-0.0404511	0.555773	0.631358	FALSE	FALSE	FALSE	jljYNn	62713343	0.0850531	0.0234895	Cirrhosis	TRUE	reported	textfile	0.0151276	3.21088e-06	GCST90199923	TRUE	reported	GCST90199923	textfile	8236	2	TRUE	0.00262619	21.6809
rs9530666	C	A	C	A	-0.06771	-0.0161674	0.533179	0.53646	FALSE	FALSE	FALSE	jljYNn	77482029	0.476988	0.022734	Cirrhosis	TRUE	reported	textfile	0.0152402	8.87704e-06	GCST90199923	TRUE	reported	GCST90199923	textfile	8236	2	TRUE	0.00239094	19.7342
rs11181824	C	G	C	G	-0.0699312	0.000323043	0.513461	0.626609	FALSE	TRUE	TRUE	jljYNn	42974405	0.988999	0.0234285	Cirrhosis	TRUE	reported	textfile	0.0155827	7.19812e-06	GCST90199940	TRUE	reported	GCST90199940	textfile	8262	2	FALSE	0.00243172	20.135
rs113787014	T	C	T	C	-0.242206	-0.160161	0.0201731	0.00806941	FALSE	FALSE	FALSE	jljYNn	29997641	0.217426	0.129853	Cirrhosis	TRUE	reported	textfile	0.0544181	8.55392e-06	GCST90199940	TRUE	reported	GCST90199940	textfile	8262	2	TRUE	0.00239198	19.8051
rs113951858	A	G	A	G	-0.113071	0.0678775	0.123838	0.0686915	FALSE	FALSE	FALSE	jljYNn	9387821	0.140869	0.0460948	Cirrhosis	TRUE	reported	textfile	0.0237463	1.9204e-06	GCST90199940	TRUE	reported	GCST90199940	textfile	8262	2	TRUE	0.00273675	22.6676
rs116229131	C	T	C	T	0.214924	-0.0935877	0.0274372	0.0145066	FALSE	FALSE	FALSE	jljYNn	244885364	0.335881	0.0972506	Cirrhosis	TRUE	reported	textfile	0.0468548	4.49617e-06	GCST90199940	TRUE	reported	GCST90199940	textfile	8262	2	TRUE	0.00254022	21.0357
rs11790497	T	C	T	C	-0.083412	-0.0515836	0.221001	0.220943	FALSE	FALSE	FALSE	jljYNn	94277467	0.0585329	0.0272685	Cirrhosis	TRUE	reported	textfile	0.018616	7.4414e-06	GCST90199940	TRUE	reported	GCST90199940	textfile	8262	2	TRUE	0.00242407	20.0715
rs118087581	G	A	G	A	0.29796	0.197558	0.0160509	0.00532686	FALSE	FALSE	FALSE	jljYNn	147982071	0.218441	0.160527	Cirrhosis	TRUE	reported	textfile	0.0605958	8.78068e-07	GCST90199940	TRUE	reported	GCST90199940	textfile	8262	2	TRUE	0.00291794	24.1727
rs11915854	T	C	T	C	-0.16466	-0.0678982	0.0448835	0.0419915	FALSE	FALSE	FALSE	jljYNn	195081925	0.230848	0.0566679	Cirrhosis	TRUE	reported	textfile	0.0369602	8.38681e-06	GCST90199940	TRUE	reported	GCST90199940	textfile	8262	2	TRUE	0.00239652	19.8428
rs143550070	G	T	G	T	-0.341016	0.0124909	0.014039	0.0169766	FALSE	FALSE	FALSE	jljYNn	16457169	0.890334	0.0905911	Cirrhosis	TRUE	reported	textfile	0.0656355	2.04063e-07	GCST90199940	TRUE	reported	GCST90199940	textfile	8262	2	TRUE	0.00325664	26.9878
rs144089325	T	C	T	C	0.215108	-0.0349659	0.0262423	0.0120485	FALSE	FALSE	FALSE	jljYNn	49712188	0.739626	0.105209	Cirrhosis	TRUE	reported	textfile	0.0480698	7.64436e-06	GCST90199940	TRUE	reported	GCST90199940	textfile	8262	2	TRUE	0.00241786	20.02
rs146242440	T	A	T	A	0.370483	0.131418	0.00877514	0.00571299	FALSE	TRUE	FALSE	jljYNn	159265453	0.400248	0.156231	Cirrhosis	TRUE	reported	textfile	0.0825603	7.20885e-06	GCST90199940	TRUE	reported	GCST90199940	textfile	8262	2	TRUE	0.00243137	20.1321
rs147037696	A	G	A	G	0.334184	0.0162393	0.0112791	0.0197746	FALSE	FALSE	FALSE	jljYNn	72233750	0.841742	0.0813321	Cirrhosis	TRUE	reported	textfile	0.0722257	3.71114e-06	GCST90199940	TRUE	reported	GCST90199940	textfile	8262	2	TRUE	0.00258451	21.4034
rs17660862	T	C	T	C	-0.135812	-0.02274	0.0679902	0.0577082	FALSE	FALSE	FALSE	jljYNn	86119186	0.642015	0.0489155	Cirrhosis	TRUE	reported	textfile	0.0301663	6.72812e-06	GCST90199940	TRUE	reported	GCST90199940	textfile	8262	2	TRUE	0.00244728	20.2641
rs2245730	C	A	C	A	-0.0708131	0.00434688	0.435883	0.426508	FALSE	FALSE	FALSE	jljYNn	42705218	0.84979	0.0229524	Cirrhosis	TRUE	reported	textfile	0.0156061	5.69181e-06	GCST90199940	TRUE	reported	GCST90199940	textfile	8262	2	TRUE	0.00248584	20.5842
rs2472297	T	C	T	C	0.0856507	0.0281659	0.250061	0.247903	FALSE	FALSE	FALSE	jljYNn	74735539	0.282722	0.0262198	Cirrhosis	TRUE	reported	textfile	0.0175738	1.09488e-06	GCST90199940	TRUE	reported	GCST90199940	textfile	8262	2	TRUE	0.00286681	23.7479
rs4410790	C	T	C	T	0.0773461	0.0335539	0.62623	0.662595	FALSE	FALSE	FALSE	jljYNn	17244953	0.162288	0.0240113	Cirrhosis	TRUE	reported	textfile	0.0158471	1.05676e-06	GCST90199940	TRUE	reported	GCST90199940	textfile	8262	2	TRUE	0.00287503	23.8162
rs4746567	A	G	A	G	0.0699019	-0.0102417	0.460664	0.524357	FALSE	FALSE	FALSE	jljYNn	66254821	0.651618	0.022683	Cirrhosis	TRUE	reported	textfile	0.0155155	6.62831e-06	GCST90199940	TRUE	reported	GCST90199940	textfile	8262	2	TRUE	0.00245073	20.2928
rs56134773	T	C	T	C	-0.134446	-0.0126969	0.0848816	0.0624077	FALSE	FALSE	FALSE	jljYNn	762364	0.787484	0.0470993	Cirrhosis	TRUE	reported	textfile	0.0274124	9.36244e-07	GCST90199940	TRUE	reported	GCST90199940	textfile	8262	2	TRUE	0.00290305	24.049
rs72745623	G	A	G	A	-0.0827863	0.0350211	0.277125	0.274244	FALSE	FALSE	FALSE	jljYNn	39743852	0.169082	0.0254669	Cirrhosis	TRUE	reported	textfile	0.0172236	1.53545e-06	GCST90199940	TRUE	reported	GCST90199940	textfile	8262	2	TRUE	0.0027885	23.0974
rs74689782	A	G	A	G	-0.228873	-0.0944896	0.0272595	0.0407767	FALSE	FALSE	FALSE	jljYNn	30883824	0.100155	0.0574718	Cirrhosis	TRUE	reported	textfile	0.0470476	1.1462e-06	GCST90199940	TRUE	reported	GCST90199940	textfile	8262	2	TRUE	0.00285619	23.6597
rs76957034	G	T	G	T	0.178204	-0.0644134	0.0375761	0.0343548	FALSE	FALSE	FALSE	jljYNn	134366177	0.302051	0.0624133	Cirrhosis	TRUE	reported	textfile	0.0402038	9.31441e-06	GCST90199940	TRUE	reported	GCST90199940	textfile	8262	2	TRUE	0.00237238	19.6424
rs77001736	C	G	C	G	0.295582	0.015993	0.0144636	0.0218364	FALSE	TRUE	FALSE	jljYNn	76656763	0.837806	0.0781288	Cirrhosis	TRUE	reported	textfile	0.0647275	4.95769e-06	GCST90199940	TRUE	reported	GCST90199940	textfile	8262	2	TRUE	0.00251767	20.8484
rs77561631	A	G	A	G	-0.174586	-0.00491456	0.0437248	0.0251832	FALSE	FALSE	FALSE	jljYNn	15891872	0.945703	0.0721628	Cirrhosis	TRUE	reported	textfile	0.0375909	3.41102e-06	GCST90199940	TRUE	reported	GCST90199940	textfile	8262	2	TRUE	0.00260397	21.5649
rs7795670	C	T	C	T	-0.0923905	-0.0390118	0.194527	0.243021	FALSE	FALSE	FALSE	jljYNn	156462105	0.14082	0.0264892	Cirrhosis	TRUE	reported	textfile	0.0194823	2.11323e-06	GCST90199940	TRUE	reported	GCST90199940	textfile	8262	2	TRUE	0.00271462	22.4838
rs9291289	G	A	G	A	0.0741317	0.0382952	0.330672	0.404228	FALSE	FALSE	FALSE	jljYNn	46683446	0.097259	0.0230932	Cirrhosis	TRUE	reported	textfile	0.0164684	6.7488e-06	GCST90199940	TRUE	reported	GCST90199940	textfile	8262	2	TRUE	0.00244656	20.2582
rs9471987	G	A	G	A	0.071271	0.0180803	0.540623	0.447106	FALSE	FALSE	FALSE	jljYNn	42976402	0.430582	0.0229388	Cirrhosis	TRUE	reported	textfile	0.0153278	3.32272e-06	GCST90199940	TRUE	reported	GCST90199940	textfile	8262	2	TRUE	0.00261003	21.6153
rs10133357	G	A	G	A	-0.078182	0.0363227	0.402112	0.44275	FALSE	FALSE	FALSE	jljYNn	100550230	0.113369	0.0229422	Cirrhosis	TRUE	reported	textfile	0.0159602	9.65384e-07	GCST90199952	TRUE	reported	GCST90199952	textfile	8238	2	TRUE	0.00290437	23.9901
rs1093377	A	G	A	G	-0.123564	0.0614893	0.0854765	0.0936247	FALSE	FALSE	FALSE	jljYNn	150451945	0.115519	0.039069	Cirrhosis	TRUE	reported	textfile	0.0277755	8.63942e-06	GCST90199952	TRUE	reported	GCST90199952	textfile	8238	2	TRUE	0.0023966	19.7858
rs115001093	C	T	C	T	0.150127	-0.045687	0.057824	0.0650539	FALSE	FALSE	FALSE	jljYNn	131186308	0.322397	0.0461697	Cirrhosis	TRUE	reported	textfile	0.0326758	4.33918e-06	GCST90199952	TRUE	reported	GCST90199952	textfile	8238	2	TRUE	0.00255583	21.1038
rs12794069	T	C	T	C	-0.0873579	-0.008887	0.190296	0.199564	FALSE	FALSE	FALSE	jljYNn	15289839	0.755593	0.0285505	Cirrhosis	TRUE	reported	textfile	0.019684	9.0791e-06	GCST90199952	TRUE	reported	GCST90199952	textfile	8238	2	TRUE	0.00238517	19.6912
rs12868554	C	T	C	T	0.085123	-0.0123982	0.208458	0.183775	FALSE	FALSE	FALSE	jljYNn	21996187	0.676354	0.0297001	Cirrhosis	TRUE	reported	textfile	0.0189597	7.13314e-06	GCST90199952	TRUE	reported	GCST90199952	textfile	8238	2	TRUE	0.00244089	20.1523
rs13082854	G	C	G	C	-0.251677	0.0627527	0.0182495	0.0106567	FALSE	TRUE	FALSE	jljYNn	25257234	0.581242	0.113771	Cirrhosis	TRUE	reported	textfile	0.0564845	8.3627e-06	GCST90199952	TRUE	reported	GCST90199952	textfile	8238	2	TRUE	0.00240415	19.8483
rs13182035	T	C	T	C	-0.090412	0.00288697	0.167498	0.120138	FALSE	FALSE	FALSE	jljYNn	127633582	0.934377	0.0350617	Cirrhosis	TRUE	reported	textfile	0.0203758	9.11288e-06	GCST90199952	TRUE	reported	GCST90199952	textfile	8238	2	TRUE	0.00238432	19.6842
rs141901333	T	A	T	A	-0.404194	-0.0244017	0.00714902	0.0264172	FALSE	TRUE	FALSE	jljYNn	54879240	0.731651	0.0711566	Cirrhosis	TRUE	reported	textfile	0.0912019	9.34236e-06	GCST90199952	TRUE	reported	GCST90199952	textfile	8238	2	TRUE	0.00237857	19.6366
rs142259271	C	T	C	T	-0.25073	0.0739346	0.0206581	0.00800713	FALSE	FALSE	FALSE	jljYNn	114491199	0.562458	0.127651	Cirrhosis	TRUE	reported	textfile	0.0532748	2.52191e-06	GCST90199952	TRUE	reported	GCST90199952	textfile	8238	2	TRUE	0.00268152	22.1444
rs144729712	G	A	G	A	0.270556	0.0124486	0.0165218	0.0261108	FALSE	FALSE	FALSE	jljYNn	177444643	0.862889	0.072083	Cirrhosis	TRUE	reported	textfile	0.0601239	6.79637e-06	GCST90199952	TRUE	reported	GCST90199952	textfile	8238	2	TRUE	0.00245207	20.2449
rs144763366	G	C	G	C	0.140459	0.0701891	0.0706026	0.0632003	FALSE	TRUE	FALSE	jljYNn	112336259	0.132339	0.046639	Cirrhosis	TRUE	reported	textfile	0.0297227	2.29385e-06	GCST90199952	TRUE	reported	GCST90199952	textfile	8238	2	TRUE	0.00270349	22.3263
rs1545207	A	G	A	G	0.078839	-0.0308117	0.271368	0.269689	FALSE	FALSE	FALSE	jljYNn	88318340	0.234139	0.0258973	Cirrhosis	TRUE	reported	textfile	0.0169835	3.44885e-06	GCST90199952	TRUE	reported	GCST90199952	textfile	8238	2	TRUE	0.00260898	21.5438
rs16960729	G	T	G	T	0.119401	0.00436334	0.0907369	0.0669275	FALSE	FALSE	FALSE	jljYNn	102911783	0.923284	0.045311	Cirrhosis	TRUE	reported	textfile	0.0265659	6.97296e-06	GCST90199952	TRUE	reported	GCST90199952	textfile	8238	2	TRUE	0.00244614	20.1958
rs187860960	T	C	T	C	-0.283663	0.162231	0.0150569	0.0272735	FALSE	FALSE	FALSE	jljYNn	5939447	0.0219114	0.0707843	Cirrhosis	TRUE	reported	textfile	0.0616001	4.12641e-06	GCST90199952	TRUE	reported	GCST90199952	textfile	8238	2	TRUE	0.00256746	21.2001
rs2093396	A	G	A	G	0.0787	-0.0750636	0.295725	0.330967	FALSE	FALSE	FALSE	jljYNn	41187262	0.001963	0.0242471	Cirrhosis	TRUE	reported	textfile	0.0168007	2.80889e-06	GCST90199952	TRUE	reported	GCST90199952	textfile	8238	2	TRUE	0.00265655	21.9376
rs2262987	T	C	T	C	-0.257185	0.085218	0.0194972	0.00349666	FALSE	FALSE	FALSE	jljYNn	81277702	0.66821	0.198826	Cirrhosis	TRUE	reported	textfile	0.0554186	3.47114e-06	GCST90199952	TRUE	reported	GCST90199952	textfile	8238	2	TRUE	0.0026075	21.5315
rs4075967	A	G	A	G	0.0824253	0.00182966	0.218481	0.278796	FALSE	FALSE	FALSE	jljYNn	41815820	0.942375	0.0253116	Cirrhosis	TRUE	reported	textfile	0.0184819	8.20442e-06	GCST90199952	TRUE	reported	GCST90199952	textfile	8238	2	TRUE	0.00240857	19.8849
rs4750884	T	G	T	G	0.114498	-0.00963374	0.851255	0.872587	FALSE	FALSE	FALSE	jljYNn	127440444	0.777505	0.0340931	Cirrhosis	TRUE	reported	textfile	0.0217957	1.49465e-07	GCST90199952	TRUE	reported	GCST90199952	textfile	8238	2	TRUE	0.00333872	27.5898
rs6847892	A	G	A	G	-0.0738676	-0.0388451	0.316084	0.274293	FALSE	FALSE	FALSE	jljYNn	182457058	0.126301	0.025408	Cirrhosis	TRUE	reported	textfile	0.0166393	9.02332e-06	GCST90199952	TRUE	reported	GCST90199952	textfile	8238	2	TRUE	0.00238659	19.703
rs73551580	C	T	C	T	-0.115079	0.0191134	0.119315	0.232225	FALSE	FALSE	FALSE	jljYNn	24836460	0.476485	0.0268458	Cirrhosis	TRUE	reported	textfile	0.0234391	9.1215e-07	GCST90199952	TRUE	reported	GCST90199952	textfile	8238	2	TRUE	0.00291756	24.0993
rs76309180	T	C	T	C	-0.104968	0.0184847	0.120248	0.117283	FALSE	FALSE	FALSE	jljYNn	26479382	0.600253	0.0352736	Cirrhosis	TRUE	reported	textfile	0.0235087	8.00381e-06	GCST90199952	TRUE	reported	GCST90199952	textfile	8238	2	TRUE	0.00241427	19.932
rs76963882	C	T	C	T	0.0734068	-0.00803768	0.303947	0.252632	FALSE	FALSE	FALSE	jljYNn	75702239	0.758525	0.0261457	Cirrhosis	TRUE	reported	textfile	0.0164308	7.9086e-06	GCST90199952	TRUE	reported	GCST90199952	textfile	8238	2	TRUE	0.00241703	19.9549
rs78562996	A	G	A	G	-0.208865	-0.0147302	0.0271792	0.0172332	FALSE	FALSE	FALSE	jljYNn	170575192	0.865288	0.0868289	Cirrhosis	TRUE	reported	textfile	0.0471469	9.41901e-06	GCST90199952	TRUE	reported	GCST90199952	textfile	8238	2	TRUE	0.00237668	19.6209
rs79429539	T	C	T	C	-0.174788	-0.0158332	0.0398322	0.0269497	FALSE	FALSE	FALSE	jljYNn	164733199	0.823114	0.0708289	Cirrhosis	TRUE	reported	textfile	0.0387044	6.30251e-06	GCST90199952	TRUE	reported	GCST90199952	textfile	8238	2	TRUE	0.00246949	20.3891
rs7945555	G	C	G	C	0.0720025	0.0271656	0.452498	0.373912	FALSE	TRUE	TRUE	jljYNn	103682757	0.2461	0.0234212	Cirrhosis	TRUE	reported	textfile	0.0153252	2.62334e-06	GCST90199952	TRUE	reported	GCST90199952	textfile	8238	2	FALSE	0.00267238	22.0687
rs11067612	T	A	T	A	-0.0859277	-0.0155553	0.31657	0.240879	FALSE	TRUE	FALSE	jljYNn	115477978	0.558068	0.0265579	Cirrhosis	TRUE	reported	textfile	0.0163716	1.53281e-07	GCST90199959	TRUE	reported	GCST90199959	textfile	8229	2	TRUE	0.00333646	27.5409
rs11115598	A	G	A	G	0.0820169	-0.0336055	0.263519	0.360979	FALSE	FALSE	FALSE	jljYNn	83116296	0.156087	0.0236933	Cirrhosis	TRUE	reported	textfile	0.0173352	2.23153e-06	GCST90199959	TRUE	reported	GCST90199959	textfile	8229	2	TRUE	0.00271283	22.3791
rs111976569	C	T	C	T	-0.271553	0.0198444	0.0149427	0.0178062	FALSE	FALSE	FALSE	jljYNn	79100197	0.819536	0.0869827	Cirrhosis	TRUE	reported	textfile	0.061415	9.79689e-06	GCST90199959	TRUE	reported	GCST90199959	textfile	8229	2	TRUE	0.00237019	19.5459
rs113540052	T	C	T	C	0.282578	-0.0863114	0.0151848	0.00581312	FALSE	FALSE	FALSE	jljYNn	48759870	0.568844	0.151489	Cirrhosis	TRUE	reported	textfile	0.0614393	4.23919e-06	GCST90199959	TRUE	reported	GCST90199959	textfile	8229	2	TRUE	0.00256402	21.1485
rs11899677	A	G	A	G	-0.0799928	-0.0120904	0.262995	0.311895	FALSE	FALSE	FALSE	jljYNn	236124193	0.623828	0.0246525	Cirrhosis	TRUE	reported	textfile	0.0169442	2.34751e-06	GCST90199959	TRUE	reported	GCST90199959	textfile	8229	2	TRUE	0.00270108	22.282
rs138885390	C	A	C	A	0.274441	-0.0926671	0.0149309	0.0236075	FALSE	FALSE	FALSE	jljYNn	5570279	0.218316	0.0752768	Cirrhosis	TRUE	reported	textfile	0.0620503	9.73963e-06	GCST90199959	TRUE	reported	GCST90199959	textfile	8229	2	TRUE	0.00237155	19.5571
rs147754695	A	G	A	G	-0.285429	0.00385627	0.0137817	0.0454705	FALSE	FALSE	FALSE	jljYNn	79046845	0.943586	0.0544948	Cirrhosis	TRUE	reported	textfile	0.0642276	8.82908e-06	GCST90199959	TRUE	reported	GCST90199959	textfile	8229	2	TRUE	0.00239422	19.7445
rs150259525	A	G	A	G	-0.204836	-0.0329901	0.037213	0.0750615	FALSE	FALSE	FALSE	jljYNn	44611762	0.446006	0.043289	Cirrhosis	TRUE	reported	textfile	0.0401355	3.33208e-07	GCST90199959	TRUE	reported	GCST90199959	textfile	8229	2	TRUE	0.00315526	26.0405
rs150384476	A	G	A	G	-0.508358	1.16972	0.00487626	0.000401167	FALSE	FALSE	FALSE	jljYNn	42771725	0.0348554	0.554359	Cirrhosis	TRUE	reported	textfile	0.107695	2.35419e-06	GCST90199959	TRUE	reported	GCST90199959	textfile	8229	2	TRUE	0.00270039	22.2763
rs1506925	C	G	C	G	0.112879	-0.0148289	0.895959	0.881652	FALSE	TRUE	FALSE	jljYNn	61191667	0.671661	0.0349845	Cirrhosis	TRUE	reported	textfile	0.0247059	4.90225e-06	GCST90199959	TRUE	reported	GCST90199959	textfile	8229	2	TRUE	0.00253033	20.8699
rs186293616	A	C	A	C	-0.242045	0.268392	0.02198	0.00556326	FALSE	FALSE	FALSE	jljYNn	179005259	0.0873474	0.156995	Cirrhosis	TRUE	reported	textfile	0.051448	2.54301e-06	GCST90199959	TRUE	reported	GCST90199959	textfile	8229	2	TRUE	0.00268251	22.1284
rs41434450	A	G	A	G	0.124866	-0.0336092	0.0897701	0.0636074	FALSE	FALSE	FALSE	jljYNn	100634162	0.470464	0.0465678	Cirrhosis	TRUE	reported	textfile	0.0260389	1.62392e-06	GCST90199959	TRUE	reported	GCST90199959	textfile	8229	2	TRUE	0.00278666	22.9899
rs4769933	T	A	T	A	-0.102158	0.0217363	0.853779	0.904999	FALSE	TRUE	FALSE	jljYNn	20001994	0.574976	0.0387638	Cirrhosis	TRUE	reported	textfile	0.022268	4.48288e-06	GCST90199959	TRUE	reported	GCST90199959	textfile	8229	2	TRUE	0.00255109	21.0415
rs55839409	G	A	G	A	0.0779642	-0.00902016	0.288205	0.40824	FALSE	FALSE	FALSE	jljYNn	18914353	0.696197	0.0231014	Cirrhosis	TRUE	reported	textfile	0.016757	3.2772e-06	GCST90199959	TRUE	reported	GCST90199959	textfile	8229	2	TRUE	0.00262367	21.6417
rs59527895	T	C	T	C	0.138654	0.00663218	0.067655	0.129806	FALSE	FALSE	FALSE	jljYNn	13348024	0.844132	0.0337325	Cirrhosis	TRUE	reported	textfile	0.029768	3.19589e-06	GCST90199959	TRUE	reported	GCST90199959	textfile	8229	2	TRUE	0.00262951	21.69
rs600038	T	C	T	C	0.107849	-0.101317	0.780192	0.776469	FALSE	FALSE	FALSE	jljYNn	133276354	0.000137177	0.02657	Cirrhosis	TRUE	reported	textfile	0.0178786	1.61648e-09	GCST90199959	TRUE	reported	GCST90199959	textfile	8229	2	TRUE	0.00440253	36.3797
rs61044623	A	G	A	G	-0.285708	0.00113671	0.0165631	0.058615	FALSE	FALSE	FALSE	jljYNn	175681135	0.981138	0.0480798	Cirrhosis	TRUE	reported	textfile	0.058222	9.23775e-07	GCST90199959	TRUE	reported	GCST90199959	textfile	8229	2	TRUE	0.00291779	24.0749
rs6151429	C	T	C	T	0.28547	0.000608089	0.0751308	0.0365903	FALSE	FALSE	FALSE	jljYNn	50625049	0.991983	0.0605158	Cirrhosis	TRUE	reported	textfile	0.0282603	5.44244e-24	GCST90199959	TRUE	reported	GCST90199959	textfile	8229	2	TRUE	0.0122481	102.014
rs61762763	C	T	C	T	-0.176327	-0.00257091	0.0418803	0.0548432	FALSE	FALSE	FALSE	jljYNn	66774499	0.958741	0.0496955	Cirrhosis	TRUE	reported	textfile	0.0376985	2.90685e-06	GCST90199959	TRUE	reported	GCST90199959	textfile	8229	2	TRUE	0.00265149	21.8718
rs6883732	G	T	G	T	-0.172078	-0.0212478	0.0386592	0.0565465	FALSE	FALSE	FALSE	jljYNn	96619600	0.66345	0.048828	Cirrhosis	TRUE	reported	textfile	0.0384041	7.43921e-06	GCST90199959	TRUE	reported	GCST90199959	textfile	8229	2	TRUE	0.00243383	20.072
rs73287372	T	C	T	C	-0.26303	0.30146	0.0169162	0.00303831	FALSE	FALSE	FALSE	jljYNn	1303043	0.149804	0.209314	Cirrhosis	TRUE	reported	textfile	0.0580629	5.89596e-06	GCST90199959	TRUE	reported	GCST90199959	textfile	8229	2	TRUE	0.00248762	20.5167
rs74003912	A	G	A	G	-0.0845951	0.0929156	0.198819	0.149586	FALSE	FALSE	FALSE	jljYNn	80475411	0.00302176	0.031332	Cirrhosis	TRUE	reported	textfile	0.0188483	7.18271e-06	GCST90199959	TRUE	reported	GCST90199959	textfile	8229	2	TRUE	0.00244195	20.1391
rs7654754	A	G	A	G	0.076289	-0.0413867	0.524467	0.507868	FALSE	FALSE	FALSE	jljYNn	76488642	0.0675663	0.0226418	Cirrhosis	TRUE	reported	textfile	0.0149623	3.41901e-07	GCST90199959	TRUE	reported	GCST90199959	textfile	8229	2	TRUE	0.00314927	25.9909
rs77924615	A	G	A	G	-0.101578	0.0178116	0.192769	0.223386	FALSE	FALSE	FALSE	jljYNn	20381010	0.514808	0.0273448	Cirrhosis	TRUE	reported	textfile	0.0192929	1.40156e-07	GCST90199959	TRUE	reported	GCST90199959	textfile	8229	2	TRUE	0.00335735	27.714
rs9345007	A	G	A	G	-0.0721021	0.00860973	0.340451	0.409915	FALSE	FALSE	FALSE	jljYNn	90369412	0.70828	0.0230104	Cirrhosis	TRUE	reported	textfile	0.0162497	9.11602e-06	GCST90199959	TRUE	reported	GCST90199959	textfile	8229	2	TRUE	0.00238682	19.6834
rs9476609	A	C	A	C	-0.0862421	-0.0136145	0.807305	0.786319	FALSE	FALSE	FALSE	jljYNn	14592829	0.622064	0.0276196	Cirrhosis	TRUE	reported	textfile	0.0190721	6.12857e-06	GCST90199959	TRUE	reported	GCST90199959	textfile	8229	2	TRUE	0.00247866	20.4426
rs10055120	T	C	T	C	-0.105467	-0.0128588	0.185512	0.196921	FALSE	FALSE	FALSE	jljYNn	138256577	0.651519	0.0284706	Cirrhosis	TRUE	reported	textfile	0.0198728	1.11381e-07	GCST90199965	TRUE	reported	GCST90199965	textfile	8238	2	TRUE	0.0034073	28.1585
rs10736469	A	G	A	G	0.0713778	0.0499503	0.606462	0.768266	FALSE	FALSE	FALSE	jljYNn	113547500	0.0671382	0.0272841	Cirrhosis	TRUE	reported	textfile	0.0158178	6.40639e-06	GCST90199965	TRUE	reported	GCST90199965	textfile	8238	2	TRUE	0.0024657	20.3577
rs11264792	T	G	T	G	-0.15683	0.00746068	0.0510576	0.0614539	FALSE	FALSE	FALSE	jljYNn	157672432	0.874631	0.0472857	Cirrhosis	TRUE	reported	textfile	0.0350704	7.7537e-06	GCST90199965	TRUE	reported	GCST90199965	textfile	8238	2	TRUE	0.0024216	19.9927
rs116329419	A	C	A	C	0.28008	0.0124374	0.0170717	0.0480272	FALSE	FALSE	FALSE	jljYNn	73855252	0.816637	0.0536386	Cirrhosis	TRUE	reported	textfile	0.0596234	2.63388e-06	GCST90199965	TRUE	reported	GCST90199965	textfile	8238	2	TRUE	0.00267145	22.061
rs117393866	A	G	A	G	-0.238582	-0.132605	0.0222639	0.0169097	FALSE	FALSE	FALSE	jljYNn	27271684	0.140198	0.0898983	Cirrhosis	TRUE	reported	textfile	0.0533439	7.7303e-06	GCST90199965	TRUE	reported	GCST90199965	textfile	8238	2	TRUE	0.00242232	19.9986
rs12534169	C	G	C	G	0.220972	0.0738899	0.0340475	0.0313478	FALSE	TRUE	FALSE	jljYNn	75959027	0.261959	0.0658689	Cirrhosis	TRUE	reported	textfile	0.0430769	2.90182e-07	GCST90199965	TRUE	reported	GCST90199965	textfile	8238	2	TRUE	0.00318404	26.3075
rs12938026	C	T	C	T	0.0706437	-0.0550353	0.392338	0.273154	FALSE	FALSE	FALSE	jljYNn	70585865	0.0300532	0.025369	Cirrhosis	TRUE	reported	textfile	0.015886	8.71121e-06	GCST90199965	TRUE	reported	GCST90199965	textfile	8238	2	TRUE	0.00239472	19.7703
rs142426869	G	A	G	A	0.334878	0.00154362	0.0122501	0.00886789	FALSE	FALSE	FALSE	jljYNn	170575105	0.989851	0.121348	Cirrhosis	TRUE	reported	textfile	0.0703027	1.90387e-06	GCST90199965	TRUE	reported	GCST90199965	textfile	8238	2	TRUE	0.00274671	22.6842
rs150205962	A	G	A	G	0.276556	0.0859741	0.0176069	0.0124957	FALSE	FALSE	FALSE	jljYNn	143920274	0.404318	0.103095	Cirrhosis	TRUE	reported	textfile	0.0588363	2.59606e-06	GCST90199965	TRUE	reported	GCST90199965	textfile	8238	2	TRUE	0.00267479	22.0887
rs151240411	A	G	A	G	-0.21623	-0.153399	0.0282582	0.0312311	FALSE	FALSE	FALSE	jljYNn	60307346	0.0191783	0.0654978	Cirrhosis	TRUE	reported	textfile	0.0468668	3.95527e-06	GCST90199965	TRUE	reported	GCST90199965	textfile	8238	2	TRUE	0.00257726	21.2812
rs183632075	C	G	C	G	0.408344	0.0690581	0.0074363	0.0238153	FALSE	TRUE	FALSE	jljYNn	112038041	0.356857	0.0749515	Cirrhosis	TRUE	reported	textfile	0.090265	6.07278e-06	GCST90199965	TRUE	reported	GCST90199965	textfile	8238	2	TRUE	0.00247807	20.4601
rs2304101	C	A	C	A	0.0751317	0.0300129	0.481199	0.483134	FALSE	FALSE	FALSE	jljYNn	32976181	0.186131	0.0227007	Cirrhosis	TRUE	reported	textfile	0.0154734	1.20063e-06	GCST90199965	TRUE	reported	GCST90199965	textfile	8238	2	TRUE	0.00285372	23.5705
rs4887561	A	T	A	T	0.0987173	0.00137372	0.139765	0.157039	FALSE	TRUE	FALSE	jljYNn	27156589	0.964863	0.0311844	Cirrhosis	TRUE	reported	textfile	0.0222343	9.00168e-06	GCST90199965	TRUE	reported	GCST90199965	textfile	8238	2	TRUE	0.00238715	19.7076
rs489379	A	G	A	G	-0.0763746	0.0251129	0.716708	0.774584	FALSE	FALSE	FALSE	jljYNn	57166758	0.355671	0.0271889	Cirrhosis	TRUE	reported	textfile	0.0172808	9.88713e-06	GCST90199965	TRUE	reported	GCST90199965	textfile	8238	2	TRUE	0.00236548	19.5283
rs61746174	A	C	A	C	0.357145	-0.117092	0.00991746	0.00613413	FALSE	FALSE	FALSE	jljYNn	93813137	0.436252	0.1504	Cirrhosis	TRUE	reported	textfile	0.0782779	5.05403e-06	GCST90199965	TRUE	reported	GCST90199965	textfile	8238	2	TRUE	0.00252054	20.8116
rs6737584	C	T	C	T	0.212043	0.178802	0.973047	0.987563	FALSE	FALSE	FALSE	jljYNn	124573728	0.0858677	0.1041	Cirrhosis	TRUE	reported	textfile	0.0474351	7.81562e-06	GCST90199965	TRUE	reported	GCST90199965	textfile	8238	2	TRUE	0.00241977	19.9776
rs710984	G	A	G	A	-0.0682755	-0.0156341	0.432112	0.407117	FALSE	FALSE	FALSE	jljYNn	3530180	0.496972	0.0230163	Cirrhosis	TRUE	reported	textfile	0.0153773	8.9953e-06	GCST90199965	TRUE	reported	GCST90199965	textfile	8238	2	TRUE	0.00238732	19.709
rs7323613	A	C	A	C	0.0973899	0.0032055	0.197657	0.154231	FALSE	FALSE	FALSE	jljYNn	41007530	0.918806	0.0314457	Cirrhosis	TRUE	reported	textfile	0.0194658	5.64044e-07	GCST90199965	TRUE	reported	GCST90199965	textfile	8238	2	TRUE	0.00302931	25.0252
rs73414910	C	G	C	G	0.126679	0.0104165	0.114806	0.149423	FALSE	TRUE	FALSE	jljYNn	8014702	0.742713	0.0317324	Cirrhosis	TRUE	reported	textfile	0.0241993	1.65156e-07	GCST90199965	TRUE	reported	GCST90199965	textfile	8238	2	TRUE	0.00331543	27.3967
rs75966373	A	G	A	G	-0.126288	-0.0484485	0.088748	0.096344	FALSE	FALSE	FALSE	jljYNn	12212751	0.21169	0.038792	Cirrhosis	TRUE	reported	textfile	0.0272397	3.54902e-06	GCST90199965	TRUE	reported	GCST90199965	textfile	8238	2	TRUE	0.00260235	21.4889
rs76409265	T	C	T	C	-0.46162	-0.0243956	0.00676994	0.0115452	FALSE	FALSE	FALSE	jljYNn	12046457	0.818788	0.106482	Cirrhosis	TRUE	reported	textfile	0.0928627	6.66118e-07	GCST90199965	TRUE	reported	GCST90199965	textfile	8238	2	TRUE	0.00299064	24.7048
rs76693359	G	T	G	T	0.134558	0.0256027	0.0696527	0.0893073	FALSE	FALSE	FALSE	jljYNn	66882126	0.519862	0.039783	Cirrhosis	TRUE	reported	textfile	0.0302848	8.86788e-06	GCST90199965	TRUE	reported	GCST90199965	textfile	8238	2	TRUE	0.00239061	19.7362
rs7742769	C	T	C	T	-0.0710191	0.00332701	0.500062	0.421063	FALSE	FALSE	FALSE	jljYNn	117787777	0.884944	0.0229917	Cirrhosis	TRUE	reported	textfile	0.0154823	4.49392e-06	GCST90199965	TRUE	reported	GCST90199965	textfile	8238	2	TRUE	0.00254771	21.0365
rs79217277	T	C	T	C	-0.169424	0.00935751	0.0483714	0.0241385	FALSE	FALSE	FALSE	jljYNn	44426424	0.900748	0.0750305	Cirrhosis	TRUE	reported	textfile	0.0360756	2.64824e-06	GCST90199965	TRUE	reported	GCST90199965	textfile	8238	2	TRUE	0.00267018	22.0504
rs9986385	C	T	C	T	-0.0845983	-0.00861686	0.254693	0.239562	FALSE	FALSE	FALSE	jljYNn	10424700	0.747217	0.0267347	Cirrhosis	TRUE	reported	textfile	0.017822	2.06602e-06	GCST90199965	TRUE	reported	GCST90199965	textfile	8238	2	TRUE	0.00272774	22.5271
rs10022619	T	C	T	C	-0.211174	-0.152708	0.0310327	0.030043	FALSE	FALSE	FALSE	jljYNn	181382748	0.0218519	0.0665994	Cirrhosis	TRUE	reported	textfile	0.0444573	2.03377e-06	GCST90199973	TRUE	reported	GCST90199973	textfile	7973	2	TRUE	0.00282193	22.5572
rs10914611	T	G	T	G	0.0923494	-0.0379208	0.170736	0.19063	FALSE	FALSE	FALSE	jljYNn	32774995	0.187614	0.0287787	Cirrhosis	TRUE	reported	textfile	0.020829	9.26312e-06	GCST90199973	TRUE	reported	GCST90199973	textfile	7973	2	TRUE	0.00245946	19.6527
rs10970878	G	A	G	A	0.129338	-0.026888	0.0880066	0.112919	FALSE	FALSE	FALSE	jljYNn	32263340	0.455701	0.0360455	Cirrhosis	TRUE	reported	textfile	0.0279764	3.78026e-06	GCST90199973	TRUE	reported	GCST90199973	textfile	7973	2	TRUE	0.00267352	21.3678
rs138464332	G	A	G	A	0.617431	-0.0524842	0.00429727	0.0231285	FALSE	FALSE	FALSE	jljYNn	82247842	0.4894	0.075925	Cirrhosis	TRUE	reported	textfile	0.120136	2.75551e-07	GCST90199973	TRUE	reported	GCST90199973	textfile	7973	2	TRUE	0.00330196	26.4072
rs144839122	T	C	T	C	0.401018	0.00880846	0.00751927	0.0140389	FALSE	FALSE	FALSE	jljYNn	25628695	0.927296	0.0965341	Cirrhosis	TRUE	reported	textfile	0.0903813	9.12393e-06	GCST90199973	TRUE	reported	GCST90199973	textfile	7973	2	TRUE	0.00246308	19.6817
rs145247878	T	C	T	C	0.216802	0.0209138	0.031404	0.0152254	FALSE	FALSE	FALSE	jljYNn	30535038	0.823152	0.0935772	Cirrhosis	TRUE	reported	textfile	0.045042	1.4844e-06	GCST90199973	TRUE	reported	GCST90199973	textfile	7973	2	TRUE	0.00289741	23.1623
rs150650682	G	A	G	A	1.414	-0.142652	0.000627825	0.0541277	FALSE	FALSE	FALSE	jljYNn	119475505	0.00570677	0.0516075	Cirrhosis	TRUE	reported	textfile	0.312238	5.93792e-06	GCST90199973	TRUE	reported	GCST90199973	textfile	7973	2	TRUE	0.00256561	20.503
rs17542673	T	C	T	C	-0.161432	-0.0851076	0.0571949	0.0379028	FALSE	FALSE	FALSE	jljYNn	22931336	0.155561	0.0599283	Cirrhosis	TRUE	reported	textfile	0.0334719	1.41486e-06	GCST90199973	TRUE	reported	GCST90199973	textfile	7973	2	TRUE	0.00290892	23.2546
rs1896612	T	C	T	C	0.0869349	0.0126738	0.212788	0.215017	FALSE	FALSE	FALSE	jljYNn	20166389	0.648994	0.0278448	Cirrhosis	TRUE	reported	textfile	0.0194892	8.17024e-06	GCST90199973	TRUE	reported	GCST90199973	textfile	7973	2	TRUE	0.00248941	19.8926
rs1964886	A	T	A	T	0.166742	0.0452078	0.0533148	0.015996	FALSE	TRUE	FALSE	jljYNn	12762912	0.619346	0.091002	Cirrhosis	TRUE	reported	textfile	0.0347997	1.65548e-06	GCST90199973	TRUE	reported	GCST90199973	textfile	7973	2	TRUE	0.00287123	22.9525
rs28380509	A	G	A	G	-0.108606	0.0245958	0.13648	0.174608	FALSE	FALSE	FALSE	jljYNn	35004579	0.414387	0.0301346	Cirrhosis	TRUE	reported	textfile	0.0235793	4.10541e-06	GCST90199973	TRUE	reported	GCST90199973	textfile	7973	2	TRUE	0.00265381	21.2098
rs34391145	C	T	C	T	-0.0827048	0.00945945	0.240466	0.303518	FALSE	FALSE	FALSE	jljYNn	124900057	0.700764	0.0246155	Cirrhosis	TRUE	reported	textfile	0.0182566	5.89474e-06	GCST90199973	TRUE	reported	GCST90199973	textfile	7973	2	TRUE	0.00256734	20.5169
rs34945068	C	G	C	G	0.130728	-0.0323867	0.0849869	0.0964354	FALSE	TRUE	FALSE	jljYNn	865170	0.406645	0.039029	Cirrhosis	TRUE	reported	textfile	0.0285958	4.84096e-06	GCST90199973	TRUE	reported	GCST90199973	textfile	7973	2	TRUE	0.00261441	20.8941
rs35220963	A	G	A	G	-0.167411	-0.0491146	0.0506091	0.0252525	FALSE	FALSE	FALSE	jljYNn	106404949	0.497722	0.0724321	Cirrhosis	TRUE	reported	textfile	0.0356867	2.71696e-06	GCST90199973	TRUE	reported	GCST90199973	textfile	7973	2	TRUE	0.00275256	22.0012
rs358235	T	G	T	G	-0.541833	-0.00737461	0.848979	0.848493	FALSE	FALSE	FALSE	jljYNn	22816599	0.816305	0.0317461	Cirrhosis	TRUE	reported	textfile	0.0216405	2.36182e-138	GCST90199973	TRUE	reported	GCST90199973	textfile	7973	2	TRUE	0.0728959	626.74
rs3807839	C	T	C	T	-0.0808436	0.0109271	0.736558	0.71476	FALSE	FALSE	FALSE	jljYNn	8152336	0.664805	0.025219	Cirrhosis	TRUE	reported	textfile	0.0180299	7.33068e-06	GCST90199973	TRUE	reported	GCST90199973	textfile	7973	2	TRUE	0.0025153	20.1
rs56865238	T	C	T	C	0.121808	-1.52216e-05	0.10511	0.120846	FALSE	FALSE	FALSE	jljYNn	42378334	0.999652	0.0348569	Cirrhosis	TRUE	reported	textfile	0.0256511	2.04806e-06	GCST90199973	TRUE	reported	GCST90199973	textfile	7973	2	TRUE	0.00282027	22.544
rs73054327	C	T	C	T	0.165056	-0.147896	0.0480201	0.0361463	FALSE	FALSE	FALSE	jljYNn	181095090	0.0151799	0.0609113	Cirrhosis	TRUE	reported	textfile	0.0362584	5.30804e-06	GCST90199973	TRUE	reported	GCST90199973	textfile	7973	2	TRUE	0.00259237	20.7175
rs732658	A	G	A	G	0.0881076	-0.0167769	0.221338	0.153129	FALSE	FALSE	FALSE	jljYNn	139293583	0.596686	0.0317041	Cirrhosis	TRUE	reported	textfile	0.0189866	3.47538e-06	GCST90199973	TRUE	reported	GCST90199973	textfile	7973	2	TRUE	0.00269364	21.529
rs74806771	A	G	A	G	-0.223026	-0.145307	0.0261401	0.0110126	FALSE	FALSE	FALSE	jljYNn	12519241	0.18832	0.110452	Cirrhosis	TRUE	reported	textfile	0.049258	5.96261e-06	GCST90199973	TRUE	reported	GCST90199973	textfile	7973	2	TRUE	0.0025646	20.495
rs757190	A	C	A	C	0.420462	-0.0179395	0.00872787	0.0597988	FALSE	FALSE	FALSE	jljYNn	46784503	0.708459	0.047976	Cirrhosis	TRUE	reported	textfile	0.0838004	5.2369e-07	GCST90199973	TRUE	reported	GCST90199973	textfile	7973	2	TRUE	0.00314753	25.1682
rs77256386	G	C	G	C	0.174558	0.0345912	0.0458175	0.0314279	FALSE	TRUE	FALSE	jljYNn	131402778	0.599961	0.0659563	Cirrhosis	TRUE	reported	textfile	0.0377624	3.79069e-06	GCST90199973	TRUE	reported	GCST90199973	textfile	7973	2	TRUE	0.00267286	21.3625
rs77415901	T	C	T	C	-0.314247	-0.0992278	0.0127673	0.0109835	FALSE	FALSE	FALSE	jljYNn	72068634	0.364003	0.10931	Cirrhosis	TRUE	reported	textfile	0.0694602	6.06442e-06	GCST90199973	TRUE	reported	GCST90199973	textfile	7973	2	TRUE	0.00256056	20.4626
rs960522	A	G	A	G	-0.0847312	-0.0094548	0.249187	0.356306	FALSE	FALSE	FALSE	jljYNn	37271672	0.690566	0.0237506	Cirrhosis	TRUE	reported	textfile	0.0184987	4.6413e-06	GCST90199973	TRUE	reported	GCST90199973	textfile	7973	2	TRUE	0.00262447	20.9747
rs9653416	T	C	T	C	0.0748698	-0.00886887	0.37229	0.360125	FALSE	FALSE	FALSE	jljYNn	111885231	0.711009	0.0239374	Cirrhosis	TRUE	reported	textfile	0.0166831	7.1973e-06	GCST90199973	TRUE	reported	GCST90199973	textfile	7973	2	TRUE	0.00251966	20.135
rs10932134	A	G	A	G	-0.0841805	-0.0109656	0.304726	0.344248	FALSE	FALSE	FALSE	jljYNn	205883338	0.646608	0.0239174	Cirrhosis	TRUE	reported	textfile	0.0183708	4.59888e-06	GCST90200016	TRUE	reported	GCST90200016	textfile	6888	2	TRUE	0.00303915	20.9914
rs10991467	T	G	T	G	-0.102374	-0.00185152	0.165769	0.127537	FALSE	FALSE	FALSE	jljYNn	105016105	0.956634	0.0340487	Cirrhosis	TRUE	reported	textfile	0.0225968	5.88568e-06	GCST90200016	TRUE	reported	GCST90200016	textfile	6888	2	TRUE	0.00297098	20.5191
rs114510136	A	T	A	T	0.403093	0.0204275	0.0123798	0.00873493	FALSE	TRUE	FALSE	jljYNn	4210815	0.871365	0.126154	Cirrhosis	TRUE	reported	textfile	0.0764583	1.34896e-07	GCST90200016	TRUE	reported	GCST90200016	textfile	6888	2	TRUE	0.00401901	27.7866
rs117709864	T	C	T	C	0.37888	-0.0851226	0.0102369	0.00581896	FALSE	FALSE	FALSE	jljYNn	88606573	0.573596	0.151258	Cirrhosis	TRUE	reported	textfile	0.0841141	6.65753e-06	GCST90200016	TRUE	reported	GCST90200016	textfile	6888	2	TRUE	0.00293694	20.2833
rs11932430	G	T	G	T	0.314449	-0.0721164	0.0153365	0.017873	FALSE	FALSE	FALSE	jljYNn	110212078	0.399694	0.0856319	Cirrhosis	TRUE	reported	textfile	0.0682069	4.02244e-06	GCST90200016	TRUE	reported	GCST90200016	textfile	6888	2	TRUE	0.00307619	21.248
rs11996447	C	G	C	G	0.0960272	-0.0127751	0.255015	0.346518	FALSE	TRUE	FALSE	jljYNn	134960027	0.59374	0.0239492	Cirrhosis	TRUE	reported	textfile	0.0195881	9.47097e-07	GCST90200016	TRUE	reported	GCST90200016	textfile	6888	2	TRUE	0.00347695	24.0258
rs12441665	G	A	G	A	-0.0836052	0.0015185	0.320212	0.33592	FALSE	FALSE	FALSE	jljYNn	97171332	0.949821	0.0241293	Cirrhosis	TRUE	reported	textfile	0.0187422	8.16575e-06	GCST90200016	TRUE	reported	GCST90200016	textfile	6888	2	TRUE	0.00288058	19.893
rs145261788	A	T	A	T	0.403282	-0.0279923	0.0129568	0.00782381	FALSE	TRUE	FALSE	jljYNn	53748660	0.828755	0.129415	Cirrhosis	TRUE	reported	textfile	0.0726819	2.87983e-08	GCST90200016	TRUE	reported	GCST90200016	textfile	6888	2	TRUE	0.00444975	30.7779
rs147902054	A	G	A	G	0.430776	-0.0303882	0.0100175	0.0356384	FALSE	FALSE	FALSE	jljYNn	6810471	0.61927	0.0611575	Cirrhosis	TRUE	reported	textfile	0.0843495	3.27244e-07	GCST90200016	TRUE	reported	GCST90200016	textfile	6888	2	TRUE	0.00377228	26.0743
rs149513379	G	A	G	A	0.418259	-0.165331	0.010868	0.00270154	FALSE	FALSE	FALSE	jljYNn	66637135	0.465864	0.226722	Cirrhosis	TRUE	reported	textfile	0.0815512	2.91612e-07	GCST90200016	TRUE	reported	GCST90200016	textfile	6888	2	TRUE	0.00380436	26.2969
rs1989105	G	C	G	C	0.081544	-0.0159023	0.600151	0.583366	FALSE	TRUE	FALSE	jljYNn	6523709	0.489631	0.0230169	Cirrhosis	TRUE	reported	textfile	0.0173121	2.4744e-06	GCST90200016	TRUE	reported	GCST90200016	textfile	6888	2	TRUE	0.00321066	22.1798
rs295485	T	C	T	C	0.147275	-0.00559355	0.0895522	0.0856227	FALSE	FALSE	FALSE	jljYNn	139514522	0.890677	0.0406957	Cirrhosis	TRUE	reported	textfile	0.0299475	8.75419e-07	GCST90200016	TRUE	reported	GCST90200016	textfile	6888	2	TRUE	0.00349882	24.1775
rs4519024	G	A	G	A	0.0874964	0.00822837	0.73742	0.683865	FALSE	FALSE	FALSE	jljYNn	97607012	0.735756	0.0243819	Cirrhosis	TRUE	reported	textfile	0.0193098	5.86546e-06	GCST90200016	TRUE	reported	GCST90200016	textfile	6888	2	TRUE	0.00297193	20.5257
rs4671680	G	A	G	A	-0.312702	0.00214137	0.0155977	0.0647615	FALSE	FALSE	FALSE	jljYNn	65685778	0.963015	0.0461793	Cirrhosis	TRUE	reported	textfile	0.0677539	3.92599e-06	GCST90200016	TRUE	reported	GCST90200016	textfile	6888	2	TRUE	0.00308289	21.2945
rs4823514	G	A	G	A	0.083165	-0.0194642	0.405692	0.374664	FALSE	FALSE	FALSE	jljYNn	48248516	0.408393	0.0235437	Cirrhosis	TRUE	reported	textfile	0.0174393	1.85311e-06	GCST90200016	TRUE	reported	GCST90200016	textfile	6888	2	TRUE	0.00329078	22.7351
rs552722066	C	T	C	T	0.745442	-0.133271	0.00255549	0.0287763	FALSE	FALSE	FALSE	jljYNn	77552702	0.0511234	0.0683288	Cirrhosis	TRUE	reported	textfile	0.166929	7.9831e-06	GCST90200016	TRUE	reported	GCST90200016	textfile	6888	2	TRUE	0.00288679	19.936
rs60490710	C	T	C	T	-0.248839	-0.0613821	0.0269974	0.00781117	FALSE	FALSE	FALSE	jljYNn	4912617	0.6426	0.13227	Cirrhosis	TRUE	reported	textfile	0.0522643	1.92482e-06	GCST90200016	TRUE	reported	GCST90200016	textfile	6888	2	TRUE	0.00328025	22.6621
rs62105360	T	C	T	C	0.259625	-0.0176137	0.025347	0.0358188	FALSE	FALSE	FALSE	jljYNn	72925723	0.778528	0.062629	Cirrhosis	TRUE	reported	textfile	0.0536121	1.28113e-06	GCST90200016	TRUE	reported	GCST90200016	textfile	6888	2	TRUE	0.00339311	23.4445
rs72679158	A	G	A	G	0.347312	-0.205872	0.0117244	0.0117367	FALSE	FALSE	FALSE	jljYNn	104645672	0.0543225	0.106988	Cirrhosis	TRUE	reported	textfile	0.077577	7.56991e-06	GCST90200016	TRUE	reported	GCST90200016	textfile	6888	2	TRUE	0.00290147	20.0377
rs7579187	A	G	A	G	0.0768385	-0.0172736	0.53042	0.52876	FALSE	FALSE	FALSE	jljYNn	99725106	0.448409	0.0227863	Cirrhosis	TRUE	reported	textfile	0.0171458	7.41314e-06	GCST90200016	TRUE	reported	GCST90200016	textfile	6888	2	TRUE	0.00290727	20.0778
rs8063011	C	G	C	G	-0.0951152	-0.0298845	0.279618	0.261489	FALSE	TRUE	FALSE	jljYNn	55131977	0.246557	0.0257902	Cirrhosis	TRUE	reported	textfile	0.0188919	4.78552e-07	GCST90200016	TRUE	reported	GCST90200016	textfile	6888	2	TRUE	0.00366657	25.3409
rs942229	G	A	G	A	0.0954684	-0.00801327	0.241771	0.239553	FALSE	FALSE	FALSE	jljYNn	21895387	0.764911	0.0267969	Cirrhosis	TRUE	reported	textfile	0.0196146	1.1318e-06	GCST90200016	TRUE	reported	GCST90200016	textfile	6888	2	TRUE	0.00342749	23.6829
rs10810595	C	T	C	T	-0.126105	0.052417	0.0829112	0.0761912	FALSE	FALSE	FALSE	jljYNn	16711206	0.22489	0.0431903	Cirrhosis	TRUE	reported	textfile	0.0279823	6.58704e-06	GCST90200019	TRUE	reported	GCST90200019	textfile	8252	2	TRUE	0.00245511	20.3045
rs10877371	T	C	T	C	0.0856152	-0.00686999	0.237846	0.244413	FALSE	FALSE	FALSE	jljYNn	59959751	0.794353	0.0263559	Cirrhosis	TRUE	reported	textfile	0.0182185	2.6099e-06	GCST90200019	TRUE	reported	GCST90200019	textfile	8252	2	TRUE	0.00266905	22.0786
rs10991467	T	G	T	G	-0.0954759	-0.00185152	0.166808	0.127537	FALSE	FALSE	FALSE	jljYNn	105016105	0.956634	0.0340487	Cirrhosis	TRUE	reported	textfile	0.0204818	3.13906e-06	GCST90200019	TRUE	reported	GCST90200019	textfile	8252	2	TRUE	0.00262633	21.7243
rs11043016	C	T	C	T	0.100458	0.00248447	0.228748	0.205721	FALSE	FALSE	FALSE	jljYNn	2184797	0.929373	0.0280307	Cirrhosis	TRUE	reported	textfile	0.0183286	4.23103e-08	GCST90200019	TRUE	reported	GCST90200019	textfile	8252	2	TRUE	0.00362721	30.0334
rs112322242	G	A	G	A	0.248108	0.275678	0.0194086	0.00687746	FALSE	FALSE	FALSE	jljYNn	22202206	0.0459473	0.138124	Cirrhosis	TRUE	reported	textfile	0.0561266	9.84737e-06	GCST90200019	TRUE	reported	GCST90200019	textfile	8252	2	TRUE	0.00236242	19.5361
rs113014886	T	C	T	C	-0.205289	-0.0302215	0.0285732	0.0260926	FALSE	FALSE	FALSE	jljYNn	130259851	0.673158	0.071646	Cirrhosis	TRUE	reported	textfile	0.0461087	8.4963e-06	GCST90200019	TRUE	reported	GCST90200019	textfile	8252	2	TRUE	0.00239643	19.818
rs113978956	A	G	A	G	-0.178148	0.0171497	0.0444555	0.0381701	FALSE	FALSE	FALSE	jljYNn	168580486	0.776422	0.0603896	Cirrhosis	TRUE	reported	textfile	0.0377287	2.3374e-06	GCST90200019	TRUE	reported	GCST90200019	textfile	8252	2	TRUE	0.00269456	22.2901
rs114294099	T	C	T	C	0.209652	-0.0997974	0.0286945	0.0162925	FALSE	FALSE	FALSE	jljYNn	8072771	0.264976	0.089528	Cirrhosis	TRUE	reported	textfile	0.0462318	5.76613e-06	GCST90200019	TRUE	reported	GCST90200019	textfile	8252	2	TRUE	0.00248586	20.5594
rs117458368	T	C	T	C	0.391474	-0.411235	0.00779632	0.00295853	FALSE	FALSE	FALSE	jljYNn	130807315	0.0586098	0.217458	Cirrhosis	TRUE	reported	textfile	0.0868631	6.58141e-06	GCST90200019	TRUE	reported	GCST90200019	textfile	8252	2	TRUE	0.00245532	20.3063
rs144315317	A	G	A	G	-0.248828	0.0458402	0.0193591	0.066922	FALSE	FALSE	FALSE	jljYNn	111533436	0.311954	0.0453356	Cirrhosis	TRUE	reported	textfile	0.0552279	6.62247e-06	GCST90200019	TRUE	reported	GCST90200019	textfile	8252	2	TRUE	0.00245389	20.2944
rs145261788	A	T	A	T	0.30127	-0.0279923	0.0124559	0.00782381	FALSE	TRUE	FALSE	jljYNn	53748660	0.828755	0.129415	Cirrhosis	TRUE	reported	textfile	0.0681628	9.87686e-06	GCST90200019	TRUE	reported	GCST90200019	textfile	8252	2	TRUE	0.00236173	19.5304
rs147017538	T	C	T	C	0.30313	-0.0334999	0.0135383	0.00956757	FALSE	FALSE	FALSE	jljYNn	73113559	0.778011	0.118832	Cirrhosis	TRUE	reported	textfile	0.0670205	6.09844e-06	GCST90200019	TRUE	reported	GCST90200019	textfile	8252	2	TRUE	0.00247291	20.4521
rs147902054	A	G	A	G	0.360322	-0.0303882	0.00994145	0.0356384	FALSE	FALSE	FALSE	jljYNn	6810471	0.61927	0.0611575	Cirrhosis	TRUE	reported	textfile	0.0772636	3.10818e-06	GCST90200019	TRUE	reported	GCST90200019	textfile	8252	2	TRUE	0.00262863	21.7433
rs190551501	C	G	C	G	0.540678	0.0158883	0.00426361	0.0491166	FALSE	TRUE	FALSE	jljYNn	142445874	0.770259	0.0544054	Cirrhosis	TRUE	reported	textfile	0.117961	4.57215e-06	GCST90200019	TRUE	reported	GCST90200019	textfile	8252	2	TRUE	0.00253943	21.0037
rs295485	T	C	T	C	0.123756	-0.00559355	0.0880282	0.0856227	FALSE	FALSE	FALSE	jljYNn	139514522	0.890677	0.0406957	Cirrhosis	TRUE	reported	textfile	0.0275824	7.2304e-06	GCST90200019	TRUE	reported	GCST90200019	textfile	8252	2	TRUE	0.00243361	20.1263
rs35601058	G	A	G	A	0.359777	0.0648655	0.00945929	0.00326518	FALSE	FALSE	FALSE	jljYNn	96421017	0.749449	0.203107	Cirrhosis	TRUE	reported	textfile	0.0781633	4.16671e-06	GCST90200019	TRUE	reported	GCST90200019	textfile	8252	2	TRUE	0.00256087	21.1815
rs358255	G	A	G	A	-0.0896926	0.0289308	0.823968	0.827688	FALSE	FALSE	FALSE	jljYNn	22791891	0.337023	0.0301343	Cirrhosis	TRUE	reported	textfile	0.0200122	7.39825e-06	GCST90200019	TRUE	reported	GCST90200019	textfile	8252	2	TRUE	0.00242833	20.0825
rs4700448	T	C	T	C	-0.082681	0.0575131	0.302869	0.354932	FALSE	FALSE	FALSE	jljYNn	61865221	0.0150512	0.0236568	Cirrhosis	TRUE	reported	textfile	0.0168925	9.85388e-07	GCST90200019	TRUE	reported	GCST90200019	textfile	8252	2	TRUE	0.00289471	23.9507
rs552722066	C	T	C	T	0.740859	-0.133271	0.00231538	0.0287763	FALSE	FALSE	FALSE	jljYNn	77552702	0.0511234	0.0683288	Cirrhosis	TRUE	reported	textfile	0.159784	3.54115e-06	GCST90200019	TRUE	reported	GCST90200019	textfile	8252	2	TRUE	0.00259846	21.4931
rs59745097	T	G	T	G	-0.227312	-0.0211737	0.0262697	0.0713698	FALSE	FALSE	FALSE	jljYNn	105733928	0.639941	0.0452642	Cirrhosis	TRUE	reported	textfile	0.0501827	5.9067e-06	GCST90200019	TRUE	reported	GCST90200019	textfile	8252	2	TRUE	0.00248027	20.5131
rs62161240	G	A	G	A	0.183929	0.0162006	0.0361519	0.019847	FALSE	FALSE	FALSE	jljYNn	56830502	0.843093	0.0818469	Cirrhosis	TRUE	reported	textfile	0.0406349	6.0003e-06	GCST90200019	TRUE	reported	GCST90200019	textfile	8252	2	TRUE	0.00247666	20.4832
rs6707140	T	G	T	G	-0.0705309	0.0433755	0.428784	0.42607	FALSE	FALSE	FALSE	jljYNn	237954813	0.0584992	0.0229265	Cirrhosis	TRUE	reported	textfile	0.0156042	6.18392e-06	GCST90200019	TRUE	reported	GCST90200019	textfile	8252	2	TRUE	0.00246969	20.4254
rs73266074	A	G	A	G	-0.135149	0.0551539	0.111732	0.105855	FALSE	FALSE	FALSE	jljYNn	55003380	0.13472	0.0368739	Cirrhosis	TRUE	reported	textfile	0.0242012	2.34509e-08	GCST90200019	TRUE	reported	GCST90200019	textfile	8252	2	TRUE	0.00376491	31.1779
rs74657271	A	T	A	T	0.293053	-0.00845678	0.0138061	0.00705075	FALSE	TRUE	FALSE	jljYNn	33607340	0.950463	0.136123	Cirrhosis	TRUE	reported	textfile	0.0661504	9.41909e-06	GCST90200019	TRUE	reported	GCST90200019	textfile	8252	2	TRUE	0.00237267	19.621
rs942229	G	A	G	A	0.083467	-0.00801327	0.241585	0.239553	FALSE	FALSE	FALSE	jljYNn	21895387	0.764911	0.0267969	Cirrhosis	TRUE	reported	textfile	0.017867	2.98886e-06	GCST90200019	TRUE	reported	GCST90200019	textfile	8252	2	TRUE	0.00263767	21.8183
rs10810120	C	T	C	T	-0.119238	0.0360029	0.112961	0.155544	FALSE	FALSE	FALSE	jljYNn	14244377	0.251602	0.0314033	Cirrhosis	TRUE	reported	textfile	0.0241508	7.92472e-07	GCST90200037	TRUE	reported	GCST90200037	textfile	8231	2	TRUE	0.00295277	24.3703
rs1168041	C	T	C	T	0.100084	-0.0451629	0.669071	0.733478	FALSE	FALSE	FALSE	jljYNn	62494579	0.0788406	0.0256979	Cirrhosis	TRUE	reported	textfile	0.0160218	4.19239e-10	GCST90200037	TRUE	reported	GCST90200037	textfile	8231	2	TRUE	0.00471846	39.0123
rs117387072	A	G	A	G	-0.195976	0.0725125	0.0376658	0.0268254	FALSE	FALSE	FALSE	jljYNn	90315467	0.310057	0.0714337	Cirrhosis	TRUE	reported	textfile	0.0387917	4.37191e-07	GCST90200037	TRUE	reported	GCST90200037	textfile	8231	2	TRUE	0.00309123	25.5166
rs11782110	A	C	A	C	-0.0783335	-0.0174734	0.286809	0.239643	FALSE	FALSE	FALSE	jljYNn	112539264	0.508898	0.0264527	Cirrhosis	TRUE	reported	textfile	0.0164868	2.0214e-06	GCST90200037	TRUE	reported	GCST90200037	textfile	8231	2	TRUE	0.00273514	22.5692
rs1229984	C	T	C	T	-0.213963	0.36396	0.970198	0.99488	FALSE	FALSE	FALSE	jljYNn	99318162	0.0246803	0.162021	Cirrhosis	TRUE	reported	textfile	0.0433331	7.90733e-07	GCST90200037	TRUE	reported	GCST90200037	textfile	8231	2	TRUE	0.00295325	24.3743
rs12928099	A	C	A	C	-0.0905156	0.00963509	0.290762	0.282463	FALSE	FALSE	FALSE	jljYNn	15056648	0.70225	0.025204	Cirrhosis	TRUE	reported	textfile	0.0163371	3.01637e-08	GCST90200037	TRUE	reported	GCST90200037	textfile	8231	2	TRUE	0.00371559	30.6896
rs147159118	A	C	A	C	0.118169	-0.0235106	0.0965538	0.0482685	FALSE	FALSE	FALSE	jljYNn	226589470	0.660281	0.0534909	Cirrhosis	TRUE	reported	textfile	0.0253066	3.01953e-06	GCST90200037	TRUE	reported	GCST90200037	textfile	8231	2	TRUE	0.00264203	21.7989
rs17231506	T	C	T	C	0.0741555	-0.0464736	0.324747	0.279233	FALSE	FALSE	FALSE	jljYNn	56960616	0.0656841	0.0252496	Cirrhosis	TRUE	reported	textfile	0.0158084	2.72017e-06	GCST90200037	TRUE	reported	GCST90200037	textfile	8231	2	TRUE	0.00266624	21.9991
rs17351075	G	A	G	A	-0.170809	0.0860312	0.0399538	0.0167	FALSE	FALSE	FALSE	jljYNn	13931761	0.335603	0.0893469	Cirrhosis	TRUE	reported	textfile	0.0384203	8.75705e-06	GCST90200037	TRUE	reported	GCST90200037	textfile	8231	2	TRUE	0.00239555	19.7603
rs174546	T	C	T	C	0.226865	-0.0285371	0.340102	0.413378	FALSE	FALSE	FALSE	jljYNn	61802358	0.214244	0.0229771	Cirrhosis	TRUE	reported	textfile	0.0155121	1.94379e-48	GCST90200037	TRUE	reported	GCST90200037	textfile	8231	2	TRUE	0.0253279	213.84
rs183367966	A	G	A	G	-0.301306	0.191948	0.0127315	0.0125291	FALSE	FALSE	FALSE	jljYNn	145568643	0.059569	0.101885	Cirrhosis	TRUE	reported	textfile	0.0667319	6.32637e-06	GCST90200037	TRUE	reported	GCST90200037	textfile	8231	2	TRUE	0.00247071	20.3818
rs187600749	C	T	C	T	0.199969	-0.0415367	0.0279873	0.0271834	FALSE	FALSE	FALSE	jljYNn	601063	0.553173	0.0700436	Cirrhosis	TRUE	reported	textfile	0.0451869	9.627e-06	GCST90200037	TRUE	reported	GCST90200037	textfile	8231	2	TRUE	0.00237364	19.5792
rs2797616	T	C	T	C	-0.0705192	-0.0232349	0.530025	0.432576	FALSE	FALSE	FALSE	jljYNn	94964359	0.310148	0.0228935	Cirrhosis	TRUE	reported	textfile	0.0150968	2.99529e-06	GCST90200037	TRUE	reported	GCST90200037	textfile	8231	2	TRUE	0.00264389	21.8142
rs35801472	T	C	T	C	-0.0821246	0.0388384	0.248813	0.342791	FALSE	FALSE	FALSE	jljYNn	25849641	0.104154	0.0238999	Cirrhosis	TRUE	reported	textfile	0.0171295	1.63205e-06	GCST90200037	TRUE	reported	GCST90200037	textfile	8231	2	TRUE	0.0027848	22.9801
rs4277101	G	A	G	A	-0.0749226	-0.0236152	0.328264	0.350089	FALSE	FALSE	FALSE	jljYNn	8281081	0.322404	0.0238651	Cirrhosis	TRUE	reported	textfile	0.0163805	4.78735e-06	GCST90200037	TRUE	reported	GCST90200037	textfile	8231	2	TRUE	0.00253522	20.9154
rs439401	C	T	C	T	0.0759245	-0.0130078	0.622355	0.711782	FALSE	FALSE	FALSE	jljYNn	44911194	0.603609	0.0250527	Cirrhosis	TRUE	reported	textfile	0.0154794	9.34856e-07	GCST90200037	TRUE	reported	GCST90200037	textfile	8231	2	TRUE	0.00291431	24.0519
rs6478959	G	C	G	C	0.0691503	-0.00325647	0.414496	0.446431	FALSE	TRUE	TRUE	jljYNn	130288292	0.886898	0.0228958	Cirrhosis	TRUE	reported	textfile	0.0152187	5.52529e-06	GCST90200037	TRUE	reported	GCST90200037	textfile	8231	2	FALSE	0.00250203	20.6408
rs73891753	C	T	C	T	0.320298	-0.547944	0.0115544	0.000992925	FALSE	FALSE	FALSE	jljYNn	194214664	0.127413	0.359453	Cirrhosis	TRUE	reported	textfile	0.0695275	4.08933e-06	GCST90200037	TRUE	reported	GCST90200037	textfile	8231	2	TRUE	0.00257172	21.2173
rs76056930	G	A	G	A	0.0774047	-0.0279168	0.280344	0.415219	FALSE	FALSE	FALSE	jljYNn	12641441	0.22613	0.0230644	Cirrhosis	TRUE	reported	textfile	0.0165639	2.96709e-06	GCST90200037	TRUE	reported	GCST90200037	textfile	8231	2	TRUE	0.0026461	21.8325
rs77343163	T	G	T	G	0.190825	0.0774197	0.032023	0.023263	FALSE	FALSE	FALSE	jljYNn	5250306	0.301222	0.0748872	Cirrhosis	TRUE	reported	textfile	0.0419451	5.38032e-06	GCST90200037	TRUE	reported	GCST90200037	textfile	8231	2	TRUE	0.00250822	20.692
rs78047257	T	C	T	C	-0.170419	0.0852666	0.0419963	0.0664444	FALSE	FALSE	FALSE	jljYNn	96268571	0.0602532	0.0453804	Cirrhosis	TRUE	reported	textfile	0.0372381	4.72891e-06	GCST90200037	TRUE	reported	GCST90200037	textfile	8231	2	TRUE	0.00253808	20.939
rs1139403	A	G	A	G	0.179204	0.106783	0.0388623	0.051382	FALSE	FALSE	FALSE	jljYNn	81512766	0.0376305	0.0513661	Cirrhosis	TRUE	reported	textfile	0.0399831	7.39492e-06	GCST90200056	TRUE	reported	GCST90200056	textfile	8274	2	TRUE	0.002422	20.0834
rs1169288	C	A	C	A	0.0877858	0.0154276	0.317532	0.3721	FALSE	FALSE	FALSE	jljYNn	120978847	0.511966	0.0235256	Cirrhosis	TRUE	reported	textfile	0.0165051	1.045e-07	GCST90200056	TRUE	reported	GCST90200056	textfile	8274	2	TRUE	0.00340733	28.2818
rs1229670	G	A	G	A	-0.216164	0.0153589	0.0327979	0.0644885	FALSE	FALSE	FALSE	jljYNn	26407401	0.74066	0.0464044	Cirrhosis	TRUE	reported	textfile	0.0431427	5.4307e-07	GCST90200056	TRUE	reported	GCST90200056	textfile	8274	2	TRUE	0.00302497	25.0985
rs12740374	T	G	T	G	-0.0955239	-0.0167693	0.21991	0.214442	FALSE	FALSE	FALSE	jljYNn	109274968	0.543372	0.0275936	Cirrhosis	TRUE	reported	textfile	0.0183785	2.01898e-07	GCST90200056	TRUE	reported	GCST90200056	textfile	8274	2	TRUE	0.00325441	27.0084
rs142220832	C	G	C	G	0.282441	0.00150703	0.017386	0.0156172	FALSE	TRUE	FALSE	jljYNn	31557656	0.986983	0.0923703	Cirrhosis	TRUE	reported	textfile	0.0589713	1.6723e-06	GCST90200056	TRUE	reported	GCST90200056	textfile	8274	2	TRUE	0.00276475	22.9334
rs148213548	T	C	T	C	0.190563	-0.00667586	0.0433611	0.032251	FALSE	FALSE	FALSE	jljYNn	16543632	0.918213	0.065013	Cirrhosis	TRUE	reported	textfile	0.0376619	4.1963e-07	GCST90200056	TRUE	reported	GCST90200056	textfile	8274	2	TRUE	0.00308472	25.5957
rs17113721	T	C	T	C	-0.125807	0.0142444	0.0907869	0.0641427	FALSE	FALSE	FALSE	jljYNn	88865511	0.758459	0.0463226	Cirrhosis	TRUE	reported	textfile	0.0267657	2.59798e-06	GCST90200056	TRUE	reported	GCST90200056	textfile	8274	2	TRUE	0.00266305	22.0875
rs174604	G	C	G	C	-0.0725299	-0.0306601	0.366939	0.382257	FALSE	TRUE	FALSE	jljYNn	61858798	0.190595	0.0234257	Cirrhosis	TRUE	reported	textfile	0.0159447	5.39441e-06	GCST90200056	TRUE	reported	GCST90200056	textfile	8274	2	TRUE	0.0024946	20.6869
rs182573211	T	A	T	A	-0.214571	0.0991811	0.0261076	0.0383938	FALSE	TRUE	FALSE	jljYNn	211817531	0.0932073	0.0590814	Cirrhosis	TRUE	reported	textfile	0.0478977	7.47186e-06	GCST90200056	TRUE	reported	GCST90200056	textfile	8274	2	TRUE	0.00241961	20.0635
rs2448907	C	A	C	A	-0.204617	-0.0188271	0.965059	0.97054	FALSE	FALSE	FALSE	jljYNn	94313539	0.77973	0.0673188	Cirrhosis	TRUE	reported	textfile	0.0416132	8.78229e-07	GCST90200056	TRUE	reported	GCST90200056	textfile	8274	2	TRUE	0.00291366	24.1722
rs2722588	T	G	T	G	-0.0734494	-0.0129929	0.636318	0.59279	FALSE	FALSE	FALSE	jljYNn	5805025	0.57399	0.0231113	Cirrhosis	TRUE	reported	textfile	0.016179	5.63089e-06	GCST90200056	TRUE	reported	GCST90200056	textfile	8274	2	TRUE	0.00248472	20.6048
rs28785609	C	G	C	G	-0.11348	-0.0360468	0.109686	0.169856	FALSE	TRUE	FALSE	jljYNn	248462178	0.241074	0.0307486	Cirrhosis	TRUE	reported	textfile	0.0244282	3.39336e-06	GCST90200056	TRUE	reported	GCST90200056	textfile	8274	2	TRUE	0.00260141	21.575
rs2954038	A	C	A	C	-0.0793317	-0.0416287	0.688749	0.740719	FALSE	FALSE	FALSE	jljYNn	125495147	0.106539	0.0257931	Cirrhosis	TRUE	reported	textfile	0.0164157	1.34717e-06	GCST90200056	TRUE	reported	GCST90200056	textfile	8274	2	TRUE	0.00281472	23.3491
rs4869230	C	T	C	T	0.150307	0.0168542	0.936816	0.905395	FALSE	FALSE	FALSE	jljYNn	95065232	0.663775	0.0387714	Cirrhosis	TRUE	reported	textfile	0.0314258	1.72768e-06	GCST90200056	TRUE	reported	GCST90200056	textfile	8274	2	TRUE	0.00275722	22.8708
rs60479057	A	G	A	G	-0.0917746	-0.02599	0.169754	0.112092	FALSE	FALSE	FALSE	jljYNn	133427084	0.469096	0.0359003	Cirrhosis	TRUE	reported	textfile	0.0203101	6.22285e-06	GCST90200056	TRUE	reported	GCST90200056	textfile	8274	2	TRUE	0.0024617	20.4134
rs62274971	G	C	G	C	-0.147048	-0.000893257	0.06215	0.128795	FALSE	TRUE	FALSE	jljYNn	152872903	0.978971	0.0338876	Cirrhosis	TRUE	reported	textfile	0.0319595	4.20316e-06	GCST90200056	TRUE	reported	GCST90200056	textfile	8274	2	TRUE	0.00255207	21.1648
rs62512740	G	A	G	A	-0.0977028	0.0086398	0.15321	0.118474	FALSE	FALSE	FALSE	jljYNn	33159549	0.806087	0.035196	Cirrhosis	TRUE	reported	textfile	0.0212791	4.40099e-06	GCST90200056	TRUE	reported	GCST90200056	textfile	8274	2	TRUE	0.00254148	21.0767
rs6727205	C	A	C	A	0.158826	-0.00479163	0.0507035	0.0541317	FALSE	FALSE	FALSE	jljYNn	111719187	0.92356	0.0499389	Cirrhosis	TRUE	reported	textfile	0.0350602	5.89588e-06	GCST90200056	TRUE	reported	GCST90200056	textfile	8274	2	TRUE	0.00247413	20.5168
rs680379	G	A	G	A	-0.130663	-0.0552668	0.614956	0.657799	FALSE	FALSE	FALSE	jljYNn	12988752	0.0203128	0.0238166	Cirrhosis	TRUE	reported	textfile	0.0156308	6.3075e-17	GCST90200056	TRUE	reported	GCST90200056	textfile	8274	2	TRUE	0.00837481	69.8615
rs72643442	G	A	G	A	0.143651	0.0174734	0.0607	0.0467404	FALSE	FALSE	FALSE	jljYNn	160205036	0.748905	0.0545903	Cirrhosis	TRUE	reported	textfile	0.0318997	6.6934e-06	GCST90200056	TRUE	reported	GCST90200056	textfile	8274	2	TRUE	0.00244492	20.274
rs75070582	A	G	A	G	-0.101843	0.0287777	0.133436	0.108171	FALSE	FALSE	FALSE	jljYNn	15111656	0.430171	0.0364783	Cirrhosis	TRUE	reported	textfile	0.0226509	6.91839e-06	GCST90200056	TRUE	reported	GCST90200056	textfile	8274	2	TRUE	0.00243734	20.2109
rs7665350	A	G	A	G	-0.0951612	-0.000189567	0.166869	0.20413	FALSE	FALSE	FALSE	jljYNn	102193865	0.994612	0.0280722	Cirrhosis	TRUE	reported	textfile	0.0203482	2.91628e-06	GCST90200056	TRUE	reported	GCST90200056	textfile	8274	2	TRUE	0.00263637	21.8657
rs77454872	A	G	A	G	0.067747	-0.0154374	0.483257	0.472986	FALSE	FALSE	FALSE	jljYNn	47432130	0.495683	0.0226588	Cirrhosis	TRUE	reported	textfile	0.015294	9.43843e-06	GCST90200056	TRUE	reported	GCST90200056	textfile	8274	2	TRUE	0.00236589	19.617
rs77849541	T	C	T	C	-0.570204	-0.0784424	0.00387222	0.0363101	FALSE	FALSE	FALSE	jljYNn	19809262	0.197404	0.0608561	Cirrhosis	TRUE	reported	textfile	0.122963	3.53163e-06	GCST90200056	TRUE	reported	GCST90200056	textfile	8274	2	TRUE	0.0025922	21.4984
rs79038154	T	G	T	G	-0.232028	0.111499	0.0254627	0.0357638	FALSE	FALSE	FALSE	jljYNn	218537473	0.0697252	0.0614764	Cirrhosis	TRUE	reported	textfile	0.0482968	1.55365e-06	GCST90200056	TRUE	reported	GCST90200056	textfile	8274	2	TRUE	0.00278175	23.0749
rs8011851	C	G	C	G	-0.084759	0.00336593	0.219339	0.238667	FALSE	TRUE	FALSE	jljYNn	20412896	0.899918	0.0267636	Cirrhosis	TRUE	reported	textfile	0.0188261	6.72535e-06	GCST90200056	TRUE	reported	GCST90200056	textfile	8274	2	TRUE	0.00244384	20.265
rs8072916	A	G	A	G	-0.255659	-0.0679452	0.0196292	0.0511111	FALSE	FALSE	FALSE	jljYNn	80249735	0.184274	0.0511748	Cirrhosis	TRUE	reported	textfile	0.0548383	3.13065e-06	GCST90200056	TRUE	reported	GCST90200056	textfile	8274	2	TRUE	0.00261999	21.7295
rs885256	C	A	C	A	-0.0980055	-0.00210801	0.237624	0.295515	FALSE	FALSE	FALSE	jljYNn	163798878	0.932623	0.0249335	Cirrhosis	TRUE	reported	textfile	0.0181194	6.3422e-08	GCST90200056	TRUE	reported	GCST90200056	textfile	8274	2	TRUE	0.00352342	29.2488
rs10138588	C	A	C	A	0.0778115	0.0289509	0.451419	0.391724	FALSE	FALSE	FALSE	jljYNn	25204084	0.211617	0.0231768	Cirrhosis	TRUE	reported	textfile	0.017091	5.29455e-06	GCST90200068	TRUE	reported	GCST90200068	textfile	6804	2	TRUE	0.00303716	20.7217
rs10138857	C	A	C	A	0.168205	0.0705844	0.0525114	0.0515928	FALSE	FALSE	FALSE	jljYNn	80451174	0.166595	0.0510288	Cirrhosis	TRUE	reported	textfile	0.0375361	7.42397e-06	GCST90200068	TRUE	reported	GCST90200068	textfile	6804	2	TRUE	0.00294263	20.0748
rs10460926	T	C	T	C	-0.100994	-0.0146036	0.171729	0.183639	FALSE	FALSE	FALSE	jljYNn	82438917	0.619445	0.0294049	Cirrhosis	TRUE	reported	textfile	0.0227045	8.65899e-06	GCST90200068	TRUE	reported	GCST90200068	textfile	6804	2	TRUE	0.00289963	19.7806
rs10753629	G	T	G	T	0.0792434	-0.0193359	0.524227	0.618745	FALSE	FALSE	FALSE	jljYNn	163769110	0.40816	0.0233769	Cirrhosis	TRUE	reported	textfile	0.0169361	2.88327e-06	GCST90200068	TRUE	reported	GCST90200068	textfile	6804	2	TRUE	0.0032073	21.8863
rs113966925	T	C	T	C	0.257348	-0.00791258	0.0265565	0.0141749	FALSE	FALSE	FALSE	jljYNn	130155762	0.934376	0.0960965	Cirrhosis	TRUE	reported	textfile	0.0527783	1.08253e-06	GCST90200068	TRUE	reported	GCST90200068	textfile	6804	2	TRUE	0.00348218	23.7686
rs11729226	A	G	A	G	-0.124417	0.0347806	0.106807	0.178971	FALSE	FALSE	FALSE	jljYNn	181208811	0.240323	0.0296213	Cirrhosis	TRUE	reported	textfile	0.0278538	7.94056e-06	GCST90200068	TRUE	reported	GCST90200068	textfile	6804	2	TRUE	0.00292385	19.9463
rs13353121	C	T	C	T	0.116585	0.00423328	0.118557	0.0936937	FALSE	FALSE	FALSE	jljYNn	29967204	0.913905	0.0391557	Cirrhosis	TRUE	reported	textfile	0.0261617	8.33839e-06	GCST90200068	TRUE	reported	GCST90200068	textfile	6804	2	TRUE	0.0029102	19.853
rs142590871	G	A	G	A	-0.352269	0.135495	0.0129491	0.0248146	FALSE	FALSE	FALSE	jljYNn	13617948	0.0675181	0.0741133	Cirrhosis	TRUE	reported	textfile	0.075504	3.07762e-06	GCST90200068	TRUE	reported	GCST90200068	textfile	6804	2	TRUE	0.00318902	21.7611
rs145616311	A	T	A	T	0.183439	0.036743	0.0450789	0.0196579	FALSE	TRUE	FALSE	jljYNn	16395709	0.655709	0.082412	Cirrhosis	TRUE	reported	textfile	0.0405293	6.00878e-06	GCST90200068	TRUE	reported	GCST90200068	textfile	6804	2	TRUE	0.00300175	20.4794
rs145755349	C	T	C	T	-0.221098	-0.0802486	0.0361089	0.0349091	FALSE	FALSE	FALSE	jljYNn	3859586	0.213332	0.0644849	Cirrhosis	TRUE	reported	textfile	0.0470834	2.65465e-06	GCST90200068	TRUE	reported	GCST90200068	textfile	6804	2	TRUE	0.00323046	22.0448
rs147738078	G	A	G	A	0.332186	0.00666644	0.0131365	0.0224628	FALSE	FALSE	FALSE	jljYNn	98162675	0.931109	0.0771141	Cirrhosis	TRUE	reported	textfile	0.0740502	7.25852e-06	GCST90200068	TRUE	reported	GCST90200068	textfile	6804	2	TRUE	0.00294892	20.1179
rs147896158	T	C	T	C	-0.148595	-0.0101645	0.0763251	0.0789706	FALSE	FALSE	FALSE	jljYNn	46310957	0.809153	0.0420859	Cirrhosis	TRUE	reported	textfile	0.0319281	3.25456e-06	GCST90200068	TRUE	reported	GCST90200068	textfile	6804	2	TRUE	0.00317335	21.6538
rs174547	C	T	C	T	0.230916	-0.0285622	0.3627	0.41338	FALSE	FALSE	FALSE	jljYNn	61803311	0.213844	0.0229772	Cirrhosis	TRUE	reported	textfile	0.0175305	1.26758e-39	GCST90200068	TRUE	reported	GCST90200068	textfile	6804	2	TRUE	0.0248668	173.457
rs183531288	T	C	T	C	-0.245011	0.0693106	0.0257147	0.0129863	FALSE	FALSE	FALSE	jljYNn	161751307	0.490133	0.100436	Cirrhosis	TRUE	reported	textfile	0.0532349	4.17555e-06	GCST90200068	TRUE	reported	GCST90200068	textfile	6804	2	TRUE	0.00310359	21.1763
rs1855663	G	A	G	A	0.10053	0.0106892	0.266185	0.312823	FALSE	FALSE	FALSE	jljYNn	104745778	0.664811	0.0246705	Cirrhosis	TRUE	reported	textfile	0.0198581	4.14009e-07	GCST90200068	TRUE	reported	GCST90200068	textfile	6804	2	TRUE	0.00375248	25.6205
rs188390159	C	G	C	G	-0.429985	0.141433	0.00817479	0.0125317	FALSE	TRUE	FALSE	jljYNn	89688004	0.169817	0.103026	Cirrhosis	TRUE	reported	textfile	0.0947934	5.7326e-06	GCST90200068	TRUE	reported	GCST90200068	textfile	6804	2	TRUE	0.00301491	20.5695
rs2268249	T	C	T	C	-0.0760649	-0.0124633	0.578033	0.577189	FALSE	FALSE	FALSE	jljYNn	33816377	0.587286	0.0229623	Cirrhosis	TRUE	reported	textfile	0.0171022	8.68097e-06	GCST90200068	TRUE	reported	GCST90200068	textfile	6804	2	TRUE	0.00289894	19.7759
rs2414577	C	T	C	T	0.115854	0.00171532	0.385248	0.430789	FALSE	FALSE	FALSE	jljYNn	58388439	0.940233	0.0228781	Cirrhosis	TRUE	reported	textfile	0.017582	4.41731e-11	GCST90200068	TRUE	reported	GCST90200068	textfile	6804	2	TRUE	0.00634101	43.4068
rs2857607	T	C	T	C	0.14069	-0.0488263	0.0812242	0.0361586	FALSE	FALSE	FALSE	jljYNn	31549471	0.417548	0.0602286	Cirrhosis	TRUE	reported	textfile	0.0308941	5.26531e-06	GCST90200068	TRUE	reported	GCST90200068	textfile	6804	2	TRUE	0.00303871	20.7323
rs28615345	G	A	G	A	-0.0894083	0.00491793	0.249235	0.232632	FALSE	FALSE	FALSE	jljYNn	84922279	0.85583	0.0270684	Cirrhosis	TRUE	reported	textfile	0.0198467	6.63918e-06	GCST90200068	TRUE	reported	GCST90200068	textfile	6804	2	TRUE	0.00297387	20.2886
rs34671296	G	A	G	A	-0.310745	-0.0666633	0.0147255	0.00377407	FALSE	FALSE	FALSE	jljYNn	47064262	0.721674	0.187139	Cirrhosis	TRUE	reported	textfile	0.0702328	9.66687e-06	GCST90200068	TRUE	reported	GCST90200068	textfile	6804	2	TRUE	0.00286891	19.5704
rs572410	G	C	G	C	-0.115441	0.0717659	0.7579	0.71507	FALSE	TRUE	FALSE	jljYNn	58449185	0.00469862	0.0253859	Cirrhosis	TRUE	reported	textfile	0.0206208	2.16501e-08	GCST90200068	TRUE	reported	GCST90200068	textfile	6804	2	TRUE	0.0045851	31.3315
rs642281	A	G	A	G	-0.11647	0.0378907	0.122814	0.128465	FALSE	FALSE	FALSE	jljYNn	9540270	0.266434	0.0340955	Cirrhosis	TRUE	reported	textfile	0.0257357	6.02136e-06	GCST90200068	TRUE	reported	GCST90200068	textfile	6804	2	TRUE	0.00300114	20.4752
rs6755520	C	A	C	A	-0.0799964	0.0180146	0.580856	0.649843	FALSE	FALSE	FALSE	jljYNn	172330906	0.448763	0.0237823	Cirrhosis	TRUE	reported	textfile	0.0175808	5.35892e-06	GCST90200068	TRUE	reported	GCST90200068	textfile	6804	2	TRUE	0.00303375	20.6984
rs74080152	C	A	C	A	-0.30085	0.0743881	0.0161812	0.0261665	FALSE	FALSE	FALSE	jljYNn	30044322	0.29474	0.0709959	Cirrhosis	TRUE	reported	textfile	0.0663463	5.77286e-06	GCST90200068	TRUE	reported	GCST90200068	textfile	6804	2	TRUE	0.00301295	20.556
rs77475228	A	C	A	C	0.272676	0.0303069	0.0194175	0.0217979	FALSE	FALSE	FALSE	jljYNn	54511621	0.700161	0.0786983	Cirrhosis	TRUE	reported	textfile	0.0611846	8.32647e-06	GCST90200068	TRUE	reported	GCST90200068	textfile	6804	2	TRUE	0.00291058	19.8555
rs79989369	C	T	C	T	-0.203571	0.0392044	0.0360718	0.0175667	FALSE	FALSE	FALSE	jljYNn	130182436	0.655932	0.0879939	Cirrhosis	TRUE	reported	textfile	0.0453564	7.18112e-06	GCST90200068	TRUE	reported	GCST90200068	textfile	6804	2	TRUE	0.00295193	20.1385
rs8113105	A	G	A	G	0.371555	-0.0899176	0.010876	0.0211949	FALSE	FALSE	FALSE	jljYNn	4528380	0.2587	0.0796105	Cirrhosis	TRUE	reported	textfile	0.0822274	6.2243e-06	GCST90200068	TRUE	reported	GCST90200068	textfile	6804	2	TRUE	0.0029919	20.412
rs11577200	G	A	G	A	0.0971785	0.00640101	0.153768	0.163071	FALSE	FALSE	FALSE	jljYNn	203041124	0.836259	0.0309704	Cirrhosis	TRUE	reported	textfile	0.0217496	7.89328e-06	GCST90200075	TRUE	reported	GCST90200075	textfile	8254	2	TRUE	0.00241282	19.9587
rs115825436	T	C	T	C	0.224194	0.160511	0.0286791	0.00875459	FALSE	FALSE	FALSE	jljYNn	26598050	0.196119	0.124169	Cirrhosis	TRUE	reported	textfile	0.0461127	1.16288e-06	GCST90200075	TRUE	reported	GCST90200075	textfile	8254	2	TRUE	0.00285562	23.6321
rs1391884	C	T	C	T	0.0737746	-0.0174694	0.326436	0.389964	FALSE	FALSE	FALSE	jljYNn	376972	0.455253	0.0233959	Cirrhosis	TRUE	reported	textfile	0.0166104	8.9351e-06	GCST90200075	TRUE	reported	GCST90200075	textfile	8254	2	TRUE	0.00238425	19.7219
rs148925249	T	C	T	C	0.298329	-0.0628035	0.0191164	0.0211443	FALSE	FALSE	FALSE	jljYNn	64658703	0.429614	0.0795129	Cirrhosis	TRUE	reported	textfile	0.0566168	1.36972e-07	GCST90200075	TRUE	reported	GCST90200075	textfile	8254	2	TRUE	0.00335257	27.7584
rs17114612	C	G	C	G	-0.123646	0.049947	0.103001	0.0346978	FALSE	TRUE	FALSE	jljYNn	43972538	0.424103	0.0624866	Cirrhosis	TRUE	reported	textfile	0.0251868	9.14739e-07	GCST90200075	TRUE	reported	GCST90200075	textfile	8254	2	TRUE	0.00291128	24.094
rs174580	G	A	G	A	0.171168	-0.0307866	0.350249	0.414863	FALSE	FALSE	FALSE	jljYNn	61839170	0.179677	0.0229451	Cirrhosis	TRUE	reported	textfile	0.0160437	1.42392e-26	GCST90200075	TRUE	reported	GCST90200075	textfile	8254	2	TRUE	0.0136026	113.797
rs185568001	T	C	T	C	0.256367	-0.0996616	0.0194086	0.0456053	FALSE	FALSE	FALSE	jljYNn	224301319	0.0674575	0.0545011	Cirrhosis	TRUE	reported	textfile	0.0557575	4.26778e-06	GCST90200075	TRUE	reported	GCST90200075	textfile	8254	2	TRUE	0.00255471	21.1355
rs3826884	A	G	A	G	-0.187589	0.0171327	0.182216	0.155829	FALSE	FALSE	FALSE	jljYNn	55226813	0.583472	0.0312458	Cirrhosis	TRUE	reported	textfile	0.0199148	4.52868e-21	GCST90200075	TRUE	reported	GCST90200075	textfile	8254	2	TRUE	0.0106354	88.7069
rs3827062	G	C	G	C	0.117026	0.004607	0.901552	0.897686	FALSE	TRUE	FALSE	jljYNn	47015824	0.901863	0.0373617	Cirrhosis	TRUE	reported	textfile	0.0263611	9.02268e-06	GCST90200075	TRUE	reported	GCST90200075	textfile	8254	2	TRUE	0.00238198	19.703
rs4970772	A	G	A	G	0.0721067	0.0181774	0.349319	0.391084	FALSE	FALSE	FALSE	jljYNn	109707546	0.43548	0.0233089	Cirrhosis	TRUE	reported	textfile	0.0159599	6.24244e-06	GCST90200075	TRUE	reported	GCST90200075	textfile	8254	2	TRUE	0.00246691	20.4073
rs552926633	A	G	A	G	0.321654	-0.0142415	0.0121386	0.0286229	FALSE	FALSE	FALSE	jljYNn	65742440	0.835754	0.0686909	Cirrhosis	TRUE	reported	textfile	0.0703885	4.88441e-06	GCST90200075	TRUE	reported	GCST90200075	textfile	8254	2	TRUE	0.00252355	20.8771
rs57978441	A	G	A	G	-0.0762783	0.000290691	0.285888	0.290067	FALSE	FALSE	FALSE	jljYNn	33737769	0.990718	0.0249863	Cirrhosis	TRUE	reported	textfile	0.0170798	7.97e-06	GCST90200075	TRUE	reported	GCST90200075	textfile	8254	2	TRUE	0.00241059	19.9403
rs72614220	G	A	G	A	0.139004	-0.0578643	0.072001	0.130034	FALSE	FALSE	FALSE	jljYNn	14764739	0.0853867	0.0336371	Cirrhosis	TRUE	reported	textfile	0.0295457	2.54205e-06	GCST90200075	TRUE	reported	GCST90200075	textfile	8254	2	TRUE	0.00267447	22.1289
rs73160701	G	A	G	A	0.127705	0.0432193	0.0948096	0.0644912	FALSE	FALSE	FALSE	jljYNn	23962865	0.355923	0.0468166	Cirrhosis	TRUE	reported	textfile	0.0262757	1.17262e-06	GCST90200075	TRUE	reported	GCST90200075	textfile	8254	2	TRUE	0.00285366	23.6158
rs7412	T	C	T	C	0.127148	-0.0611943	0.0833131	0.053267	FALSE	FALSE	FALSE	jljYNn	44908822	0.224828	0.050416	Cirrhosis	TRUE	reported	textfile	0.027806	4.81494e-06	GCST90200075	TRUE	reported	GCST90200075	textfile	8254	2	TRUE	0.00252685	20.9044
rs74777085	A	G	A	G	-0.160587	0.09892	0.0521788	0.0354544	FALSE	FALSE	FALSE	jljYNn	81700520	0.112362	0.0623054	Cirrhosis	TRUE	reported	textfile	0.0347023	3.70016e-06	GCST90200075	TRUE	reported	GCST90200075	textfile	8254	2	TRUE	0.0025877	21.4091
rs74831398	T	C	T	C	-0.225136	-0.110425	0.0309341	0.0134116	FALSE	FALSE	FALSE	jljYNn	58408447	0.269742	0.100054	Cirrhosis	TRUE	reported	textfile	0.0444074	3.98274e-07	GCST90200075	TRUE	reported	GCST90200075	textfile	8254	2	TRUE	0.00310431	25.6965
rs7607256	A	C	A	C	-0.0723643	0.0247106	0.66052	0.698589	FALSE	FALSE	FALSE	jljYNn	232620986	0.315815	0.0246343	Cirrhosis	TRUE	reported	textfile	0.0163797	9.96471e-06	GCST90200075	TRUE	reported	GCST90200075	textfile	8254	2	TRUE	0.0023591	19.5133
rs7740635	T	G	T	G	0.162323	-0.0116603	0.0510776	0.059454	FALSE	FALSE	FALSE	jljYNn	165225450	0.808191	0.048032	Cirrhosis	TRUE	reported	textfile	0.0353151	4.29823e-06	GCST90200075	TRUE	reported	GCST90200075	textfile	8254	2	TRUE	0.00255308	21.1219
rs77930893	T	C	T	C	-0.217914	0.0827362	0.0251607	0.019684	FALSE	FALSE	FALSE	jljYNn	126092626	0.315898	0.0824951	Cirrhosis	TRUE	reported	textfile	0.0492899	9.82134e-06	GCST90200075	TRUE	reported	GCST90200075	textfile	8254	2	TRUE	0.00236245	19.5411
rs9365809	G	A	G	A	0.106926	-0.0632368	0.869226	0.910715	FALSE	FALSE	FALSE	jljYNn	164900859	0.11335	0.0399395	Cirrhosis	TRUE	reported	textfile	0.0231398	3.82129e-06	GCST90200075	TRUE	reported	GCST90200075	textfile	8254	2	TRUE	0.00258024	21.3473
rs9621844	T	C	T	C	-0.0751256	-0.0210979	0.332423	0.328828	FALSE	FALSE	FALSE	jljYNn	34085619	0.383319	0.0242005	Cirrhosis	TRUE	reported	textfile	0.0164591	5.00977e-06	GCST90200075	TRUE	reported	GCST90200075	textfile	8254	2	TRUE	0.0025177	20.8285
rs10893059	C	T	C	T	0.0813291	-0.0150945	0.245607	0.188546	FALSE	FALSE	FALSE	jljYNn	123663604	0.602189	0.028958	Cirrhosis	TRUE	reported	textfile	0.0178258	5.05656e-06	GCST90200089	TRUE	reported	GCST90200089	textfile	8004	2	TRUE	0.00259393	20.8106
rs11649804	A	C	A	C	-0.0771749	0.0180835	0.297911	0.31954	FALSE	FALSE	FALSE	jljYNn	17793441	0.456766	0.0242997	Cirrhosis	TRUE	reported	textfile	0.0168122	4.42388e-06	GCST90200089	TRUE	reported	GCST90200089	textfile	8004	2	TRUE	0.00262575	21.0666
rs1171615	T	C	T	C	0.104973	0.0278224	0.769503	0.840995	FALSE	FALSE	FALSE	jljYNn	59709332	0.369768	0.0310203	Cirrhosis	TRUE	reported	textfile	0.0186439	1.79753e-08	GCST90200089	TRUE	reported	GCST90200089	textfile	8004	2	TRUE	0.0039451	31.6937
rs11753995	A	G	A	G	0.167972	0.000486572	0.165307	0.14131	FALSE	FALSE	FALSE	jljYNn	160154334	0.988067	0.0325319	Cirrhosis	TRUE	reported	textfile	0.0205925	3.43575e-16	GCST90200089	TRUE	reported	GCST90200089	textfile	8004	2	TRUE	0.00824429	66.5192
rs12208357	T	C	T	C	0.239199	0.0226229	0.0692172	0.0569499	FALSE	FALSE	FALSE	jljYNn	160122116	0.642398	0.0487196	Cirrhosis	TRUE	reported	textfile	0.0299842	1.49329e-15	GCST90200089	TRUE	reported	GCST90200089	textfile	8004	2	TRUE	0.00788837	63.6246
rs1230158	C	T	C	T	0.0729029	-0.045015	0.665306	0.694937	FALSE	FALSE	FALSE	jljYNn	99069035	0.0680158	0.0246671	Cirrhosis	TRUE	reported	textfile	0.0162751	7.48476e-06	GCST90200089	TRUE	reported	GCST90200089	textfile	8004	2	TRUE	0.00250062	20.0601
rs1375318	C	T	C	T	-0.0737196	-0.0398686	0.389288	0.297533	FALSE	FALSE	FALSE	jljYNn	167710394	0.112195	0.0250998	Cirrhosis	TRUE	reported	textfile	0.0163335	6.37949e-06	GCST90200089	TRUE	reported	GCST90200089	textfile	8004	2	TRUE	0.00253861	20.3657
rs140843517	C	T	C	T	-0.209401	-0.0945302	0.0273792	0.0230394	FALSE	FALSE	FALSE	jljYNn	19693762	0.215133	0.0762602	Cirrhosis	TRUE	reported	textfile	0.0470616	8.60673e-06	GCST90200089	TRUE	reported	GCST90200089	textfile	8004	2	TRUE	0.00246743	19.7932
rs1408928	G	C	G	C	0.0874294	-0.0447263	0.798587	0.861904	FALSE	TRUE	FALSE	jljYNn	75406334	0.174109	0.0329083	Cirrhosis	TRUE	reported	textfile	0.0190954	4.68203e-06	GCST90200089	TRUE	reported	GCST90200089	textfile	8004	2	TRUE	0.00261225	20.958
rs149173970	C	T	C	T	-0.32921	-0.543625	0.0105567	0.00253601	FALSE	FALSE	FALSE	jljYNn	58224631	0.0207195	0.235024	Cirrhosis	TRUE	reported	textfile	0.0743287	9.46209e-06	GCST90200089	TRUE	reported	GCST90200089	textfile	8004	2	TRUE	0.00244491	19.6121
rs1799822	G	A	G	A	-0.309205	-0.0869707	0.227421	0.138119	FALSE	FALSE	FALSE	jljYNn	53213557	0.00910961	0.0333488	Cirrhosis	TRUE	reported	textfile	0.0180659	1.13871e-65	GCST90200089	TRUE	reported	GCST90200089	textfile	8004	2	TRUE	0.0353066	292.864
rs1799958	A	G	A	G	0.323775	0.00553903	0.266162	0.261022	FALSE	FALSE	FALSE	jljYNn	120738280	0.830112	0.0258159	Cirrhosis	TRUE	reported	textfile	0.0170223	1.15243e-80	GCST90200089	TRUE	reported	GCST90200089	textfile	8004	2	TRUE	0.0432458	361.694
rs1958589	C	T	C	T	0.100972	0.0370587	0.131771	0.208993	FALSE	FALSE	FALSE	jljYNn	34375170	0.18496	0.0279554	Cirrhosis	TRUE	reported	textfile	0.022645	8.23791e-06	GCST90200089	TRUE	reported	GCST90200089	textfile	8004	2	TRUE	0.00247784	19.8769
rs28435958	A	G	A	G	-0.072885	-0.0321007	0.395214	0.377146	FALSE	FALSE	FALSE	jljYNn	115515797	0.170461	0.0234188	Cirrhosis	TRUE	reported	textfile	0.0157963	3.94867e-06	GCST90200089	TRUE	reported	GCST90200089	textfile	8004	2	TRUE	0.0026528	21.2842
rs2874718	G	T	G	T	0.10954	0.0354751	0.127757	0.166626	FALSE	FALSE	FALSE	jljYNn	34476260	0.243222	0.0303993	Cirrhosis	TRUE	reported	textfile	0.0227795	1.51922e-06	GCST90200089	TRUE	reported	GCST90200089	textfile	8004	2	TRUE	0.00288069	23.1179
rs35494829	C	T	C	T	-0.123162	0.0381325	0.119197	0.0477723	FALSE	FALSE	FALSE	jljYNn	67375857	0.474016	0.0532607	Cirrhosis	TRUE	reported	textfile	0.0236445	1.89975e-07	GCST90200089	TRUE	reported	GCST90200089	textfile	8004	2	TRUE	0.00337844	27.1259
rs3909397	G	A	G	A	-0.20586	-0.0267019	0.0381228	0.0434866	FALSE	FALSE	FALSE	jljYNn	129055536	0.62883	0.0552407	Cirrhosis	TRUE	reported	textfile	0.0402157	3.07321e-07	GCST90200089	TRUE	reported	GCST90200089	textfile	8004	2	TRUE	0.00326307	26.1966
rs5174	T	C	T	C	0.138283	-0.00623477	0.405116	0.415755	FALSE	FALSE	FALSE	jljYNn	53247055	0.786357	0.0230028	Cirrhosis	TRUE	reported	textfile	0.0157629	1.74436e-18	GCST90200089	TRUE	reported	GCST90200089	textfile	8004	2	TRUE	0.00952363	76.9408
rs55724377	T	C	T	C	0.0766006	0.0774671	0.31401	0.281123	FALSE	FALSE	FALSE	jljYNn	147401253	0.00187832	0.0249184	Cirrhosis	TRUE	reported	textfile	0.0168063	5.16777e-06	GCST90200089	TRUE	reported	GCST90200089	textfile	8004	2	TRUE	0.00258873	20.7688
rs55884272	A	G	A	G	0.0804714	-0.022994	0.295552	0.222065	FALSE	FALSE	FALSE	jljYNn	47143943	0.40087	0.0273716	Cirrhosis	TRUE	reported	textfile	0.016833	1.74806e-06	GCST90200089	TRUE	reported	GCST90200089	textfile	8004	2	TRUE	0.00284718	22.8482
rs6124830	C	T	C	T	-0.185891	0.0123799	0.191333	0.197758	FALSE	FALSE	FALSE	jljYNn	46608139	0.665794	0.0286621	Cirrhosis	TRUE	reported	textfile	0.0196725	3.41098e-21	GCST90200089	TRUE	reported	GCST90200089	textfile	8004	2	TRUE	0.0110325	89.2666
rs61733800	A	G	A	G	0.321626	0.0728916	0.0117647	0.00776385	FALSE	FALSE	FALSE	jljYNn	40487056	0.568558	0.127841	Cirrhosis	TRUE	reported	textfile	0.0712322	6.32653e-06	GCST90200089	TRUE	reported	GCST90200089	textfile	8004	2	TRUE	0.00254061	20.3817
rs7243392	G	A	G	A	0.162907	-0.00213287	0.0516573	0.117684	FALSE	FALSE	FALSE	jljYNn	51923175	0.951651	0.0351763	Cirrhosis	TRUE	reported	textfile	0.0348612	2.9681e-06	GCST90200089	TRUE	reported	GCST90200089	textfile	8004	2	TRUE	0.00272085	21.8316
rs73046246	G	T	G	T	0.203086	0.00981975	0.0281258	0.0431803	FALSE	FALSE	FALSE	jljYNn	21718059	0.860559	0.0559011	Cirrhosis	TRUE	reported	textfile	0.0459641	9.94516e-06	GCST90200089	TRUE	reported	GCST90200089	textfile	8004	2	TRUE	0.00243309	19.517
rs77413249	C	A	C	A	0.214055	0.102726	0.0292237	0.0433031	FALSE	FALSE	FALSE	jljYNn	63403821	0.0745384	0.0576046	Cirrhosis	TRUE	reported	textfile	0.0463732	3.91377e-06	GCST90200089	TRUE	reported	GCST90200089	textfile	8004	2	TRUE	0.00265494	21.3014
rs79416917	T	C	T	C	-0.1068	-0.0137495	0.113139	0.0564472	FALSE	FALSE	FALSE	jljYNn	186862082	0.781356	0.0495386	Cirrhosis	TRUE	reported	textfile	0.0241614	9.8571e-06	GCST90200089	TRUE	reported	GCST90200089	textfile	8004	2	TRUE	0.00243519	19.5339
rs80085952	G	A	G	A	-0.317014	-0.140406	0.0150905	0.00526897	FALSE	FALSE	FALSE	jljYNn	169414260	0.379332	0.159711	Cirrhosis	TRUE	reported	textfile	0.06278	4.42736e-07	GCST90200089	TRUE	reported	GCST90200089	textfile	8004	2	TRUE	0.0031756	25.4921
rs817753	C	T	C	T	-0.120631	-0.00145878	0.0943005	0.0808595	FALSE	FALSE	FALSE	jljYNn	98570774	0.97203	0.0416051	Cirrhosis	TRUE	reported	textfile	0.0261362	3.92241e-06	GCST90200089	TRUE	reported	GCST90200089	textfile	8004	2	TRUE	0.00265443	21.2973
rs9471031	C	G	C	G	-0.0751318	0.00212993	0.411359	0.341212	FALSE	TRUE	FALSE	jljYNn	39259179	0.929422	0.0240474	Cirrhosis	TRUE	reported	textfile	0.0158172	2.0342e-06	GCST90200089	TRUE	reported	GCST90200089	textfile	8004	2	TRUE	0.00281099	22.5569
rs10781331	G	A	G	A	0.100936	-0.0127842	0.656411	0.640967	FALSE	FALSE	FALSE	jljYNn	76074322	0.587614	0.0235741	Cirrhosis	TRUE	reported	textfile	0.022102	4.95124e-06	GCST90200096	TRUE	reported	GCST90200096	textfile	4698	2	TRUE	0.0044197	20.847
rs10967004	G	A	G	A	-0.212289	0.0387873	0.0504381	0.0508902	FALSE	FALSE	FALSE	jljYNn	25626956	0.450373	0.051388	Cirrhosis	TRUE	reported	textfile	0.0473346	7.29655e-06	GCST90200096	TRUE	reported	GCST90200096	textfile	4698	2	TRUE	0.00426314	20.1054
rs118183750	A	C	A	C	0.559612	0.189771	0.00661122	0.00964582	FALSE	FALSE	FALSE	jljYNn	64826379	0.10608	0.117428	Cirrhosis	TRUE	reported	textfile	0.126425	9.58032e-06	GCST90200096	TRUE	reported	GCST90200096	textfile	4698	2	TRUE	0.00415325	19.585
rs138116575	G	A	G	A	0.326603	-0.0273259	0.020073	0.0269122	FALSE	FALSE	FALSE	jljYNn	20115943	0.701517	0.0712961	Cirrhosis	TRUE	reported	textfile	0.0729977	7.67169e-06	GCST90200096	TRUE	reported	GCST90200096	textfile	4698	2	TRUE	0.0042429	20.0095
rs146205295	T	A	T	A	0.231175	-0.0327993	0.0392473	0.100263	FALSE	TRUE	FALSE	jljYNn	39364595	0.385648	0.0378074	Cirrhosis	TRUE	reported	textfile	0.0522379	9.62477e-06	GCST90200096	TRUE	reported	GCST90200096	textfile	4698	2	TRUE	0.00415136	19.5761
rs17610347	A	G	A	G	0.115998	-0.0506206	0.201634	0.224348	FALSE	FALSE	FALSE	jljYNn	99462109	0.0626152	0.0271874	Cirrhosis	TRUE	reported	textfile	0.0253648	4.8037e-06	GCST90200096	TRUE	reported	GCST90200096	textfile	4698	2	TRUE	0.00443196	20.9051
rs1958556	C	T	C	T	-0.100965	0.0227021	0.674055	0.636569	FALSE	FALSE	FALSE	jljYNn	33684036	0.335559	0.0235749	Cirrhosis	TRUE	reported	textfile	0.0219598	4.27183e-06	GCST90200096	TRUE	reported	GCST90200096	textfile	4698	2	TRUE	0.00447942	21.13
rs2131801	C	T	C	T	0.105134	-0.00816857	0.273605	0.283692	FALSE	FALSE	FALSE	jljYNn	156797659	0.746488	0.0252683	Cirrhosis	TRUE	reported	textfile	0.0228423	4.17245e-06	GCST90200096	TRUE	reported	GCST90200096	textfile	4698	2	TRUE	0.0044889	21.1749
rs2606201	A	C	A	C	-0.152018	0.0671944	0.88296	0.856497	FALSE	FALSE	FALSE	jljYNn	111477803	0.0376054	0.0323186	Cirrhosis	TRUE	reported	textfile	0.0315872	1.48938e-06	GCST90200096	TRUE	reported	GCST90200096	textfile	4698	2	TRUE	0.0049059	23.1517
rs28593138	C	A	C	A	0.198263	-0.0635857	0.0601722	0.0379552	FALSE	FALSE	FALSE	jljYNn	73917739	0.284206	0.0593749	Cirrhosis	TRUE	reported	textfile	0.0433701	4.84414e-06	GCST90200096	TRUE	reported	GCST90200096	textfile	4698	2	TRUE	0.00442855	20.889
rs28735376	T	C	T	C	-0.20917	-0.00671358	0.050505	0.0266031	FALSE	FALSE	FALSE	jljYNn	26056211	0.924649	0.0709831	Cirrhosis	TRUE	reported	textfile	0.0472215	9.44304e-06	GCST90200096	TRUE	reported	GCST90200096	textfile	4698	2	TRUE	0.00415907	19.6126
rs35009243	C	T	C	T	0.148164	0.0194145	0.11278	0.107497	FALSE	FALSE	FALSE	jljYNn	48302771	0.597938	0.0368138	Cirrhosis	TRUE	reported	textfile	0.0323845	4.75918e-06	GCST90200096	TRUE	reported	GCST90200096	textfile	4698	2	TRUE	0.00443575	20.9231
rs573729017	C	T	C	T	0.17168	-0.0662772	0.0750431	0.1073	FALSE	FALSE	FALSE	jljYNn	23417848	0.0720294	0.0368425	Cirrhosis	TRUE	reported	textfile	0.0385376	8.39452e-06	GCST90200096	TRUE	reported	GCST90200096	textfile	4698	2	TRUE	0.00420655	19.8374
rs58693122	G	C	G	C	0.309297	-0.0504721	0.0234747	0.030335	FALSE	TRUE	FALSE	jljYNn	138891629	0.452039	0.0671154	Cirrhosis	TRUE	reported	textfile	0.0671463	4.09872e-06	GCST90200096	TRUE	reported	GCST90200096	textfile	4698	2	TRUE	0.00449611	21.2091
rs60520527	G	A	G	A	0.149109	0.0124528	0.120386	0.0679274	FALSE	FALSE	FALSE	jljYNn	105108553	0.782617	0.0451335	Cirrhosis	TRUE	reported	textfile	0.0311377	1.67865e-06	GCST90200096	TRUE	reported	GCST90200096	textfile	4698	2	TRUE	0.00485743	22.9219
rs75069734	A	G	A	G	0.184948	-0.0655305	0.0706629	0.0858098	FALSE	FALSE	FALSE	jljYNn	13943076	0.108744	0.0408579	Cirrhosis	TRUE	reported	textfile	0.0404762	4.89327e-06	GCST90200096	TRUE	reported	GCST90200096	textfile	4698	2	TRUE	0.00442447	20.8696
rs76193259	T	G	T	G	0.29962	-0.0654422	0.0269288	0.0215567	FALSE	FALSE	FALSE	jljYNn	11039606	0.409703	0.0793801	Cirrhosis	TRUE	reported	textfile	0.0634927	2.37051e-06	GCST90200096	TRUE	reported	GCST90200096	textfile	4698	2	TRUE	0.00471767	22.2592
rs10864726	T	C	T	C	0.0870292	-0.00515758	0.601844	0.545092	FALSE	FALSE	FALSE	jljYNn	230160406	0.82094	0.0227872	Cirrhosis	TRUE	reported	textfile	0.0155305	2.09762e-08	GCST90200102	TRUE	reported	GCST90200102	textfile	7540	2	TRUE	0.00414747	31.3938
rs114681695	G	A	G	A	-0.195057	0.0160312	0.0316742	0.0155483	FALSE	FALSE	FALSE	jljYNn	177324247	0.862683	0.0926875	Cirrhosis	TRUE	reported	textfile	0.0429476	5.5792e-06	GCST90200102	TRUE	reported	GCST90200102	textfile	7540	2	TRUE	0.00272827	20.622
rs114690587	C	T	C	T	-0.162614	-0.020502	0.0480117	0.058274	FALSE	FALSE	FALSE	jljYNn	10335864	0.67355	0.048666	Cirrhosis	TRUE	reported	textfile	0.0354803	4.57865e-06	GCST90200102	TRUE	reported	GCST90200102	textfile	7540	2	TRUE	0.00277819	21.0003
rs117967255	G	A	G	A	-0.214174	-0.0571197	0.0260852	0.0255804	FALSE	FALSE	FALSE	jljYNn	76387345	0.429448	0.072291	Cirrhosis	TRUE	reported	textfile	0.0468258	4.78833e-06	GCST90200102	TRUE	reported	GCST90200102	textfile	7540	2	TRUE	0.00276687	20.9145
rs13051941	C	T	C	T	0.129379	0.0587676	0.0785008	0.136384	FALSE	FALSE	FALSE	jljYNn	44844967	0.0768033	0.0332106	Cirrhosis	TRUE	reported	textfile	0.0277948	3.2432e-06	GCST90200102	TRUE	reported	GCST90200102	textfile	7540	2	TRUE	0.00286538	21.6613
rs151128359	A	G	A	G	-0.378453	0.12708	0.00787297	0.0115368	FALSE	FALSE	FALSE	jljYNn	178778336	0.235436	0.107107	Cirrhosis	TRUE	reported	textfile	0.0849194	8.32644e-06	GCST90200102	TRUE	reported	GCST90200102	textfile	7540	2	TRUE	0.00262722	19.8561
rs174567	G	A	G	A	0.270068	-0.0298686	0.352984	0.41448	FALSE	FALSE	FALSE	jljYNn	61825533	0.193388	0.0229648	Cirrhosis	TRUE	reported	textfile	0.0154862	4.14855e-68	GCST90200102	TRUE	reported	GCST90200102	textfile	7540	2	TRUE	0.0387714	304.047
rs182611493	G	A	G	A	-0.329106	0.409321	0.0107707	0.0506265	FALSE	FALSE	FALSE	jljYNn	19347579	4.67412e-19	0.0458893	Cirrhosis	TRUE	reported	textfile	0.0730758	6.68023e-06	GCST90200102	TRUE	reported	GCST90200102	textfile	7540	2	TRUE	0.00268279	20.2773
rs183382461	C	G	C	G	0.196592	-0.0484619	0.0336094	0.0197903	FALSE	TRUE	FALSE	jljYNn	246545017	0.558104	0.0827473	Cirrhosis	TRUE	reported	textfile	0.0423137	3.38344e-06	GCST90200102	TRUE	reported	GCST90200102	textfile	7540	2	TRUE	0.00285468	21.5802
rs2766649	T	C	T	C	-0.0770743	-0.00975479	0.330443	0.348373	FALSE	FALSE	FALSE	jljYNn	53531490	0.682526	0.0238493	Cirrhosis	TRUE	reported	textfile	0.0162926	2.23831e-06	GCST90200102	TRUE	reported	GCST90200102	textfile	7540	2	TRUE	0.00295924	22.3729
rs35924669	T	C	T	C	0.154207	0.0266425	0.0485114	0.0365877	FALSE	FALSE	FALSE	jljYNn	94123804	0.659069	0.0603865	Cirrhosis	TRUE	reported	textfile	0.0348582	9.69651e-06	GCST90200102	TRUE	reported	GCST90200102	textfile	7540	2	TRUE	0.00258882	19.5651
rs3766367	A	G	A	G	0.256471	-0.0523708	0.0198513	0.0361409	FALSE	FALSE	FALSE	jljYNn	160680351	0.38875	0.0607629	Cirrhosis	TRUE	reported	textfile	0.0542741	2.29566e-06	GCST90200102	TRUE	reported	GCST90200102	textfile	7540	2	TRUE	0.00295281	22.3242
rs4665972	C	T	C	T	-0.0941744	0.0138584	0.592804	0.62501	FALSE	FALSE	FALSE	jljYNn	27375230	0.553758	0.023404	Cirrhosis	TRUE	reported	textfile	0.0154348	1.05132e-09	GCST90200102	TRUE	reported	GCST90200102	textfile	7540	2	TRUE	0.00491307	37.2176
rs4981372	C	T	C	T	0.0993793	-0.0186026	0.130547	0.105144	FALSE	FALSE	FALSE	jljYNn	21459479	0.614855	0.036972	Cirrhosis	TRUE	reported	textfile	0.0222561	7.99719e-06	GCST90200102	TRUE	reported	GCST90200102	textfile	7540	2	TRUE	0.0026374	19.9333
rs59478025	A	G	A	G	0.0954387	-0.0233797	0.15516	0.184839	FALSE	FALSE	FALSE	jljYNn	23738795	0.426362	0.0293925	Cirrhosis	TRUE	reported	textfile	0.0213276	7.64482e-06	GCST90200102	TRUE	reported	GCST90200102	textfile	7540	2	TRUE	0.00264876	20.0193
rs6414634	C	T	C	T	-0.0910639	0.0423642	0.815454	0.872693	FALSE	FALSE	FALSE	jljYNn	7234133	0.215732	0.0342211	Cirrhosis	TRUE	reported	textfile	0.0197452	3.9892e-06	GCST90200102	TRUE	reported	GCST90200102	textfile	7540	2	TRUE	0.00281303	21.2645
rs75090039	T	C	T	C	0.111368	-0.0476024	0.140813	0.161609	FALSE	FALSE	FALSE	jljYNn	100437074	0.122222	0.0308003	Cirrhosis	TRUE	reported	textfile	0.0218142	3.30251e-07	GCST90200102	TRUE	reported	GCST90200102	textfile	7540	2	TRUE	0.00344487	26.0572
rs78106480	G	A	G	A	-0.316683	-0.0246519	0.0153529	0.0418576	FALSE	FALSE	FALSE	jljYNn	83990210	0.663105	0.056589	Cirrhosis	TRUE	reported	textfile	0.0608451	1.9427e-07	GCST90200102	TRUE	reported	GCST90200102	textfile	7540	2	TRUE	0.00357989	27.0821
rs7836323	A	G	A	G	0.125041	-0.0301664	0.0974407	0.141846	FALSE	FALSE	FALSE	jljYNn	130654718	0.352361	0.0324363	Cirrhosis	TRUE	reported	textfile	0.0255234	9.62822e-07	GCST90200102	TRUE	reported	GCST90200102	textfile	7540	2	TRUE	0.00317305	23.9946
rs10042124	A	G	A	G	0.0696319	0.00852473	0.326079	0.368148	FALSE	FALSE	FALSE	jljYNn	69362672	0.717657	0.0235755	Cirrhosis	TRUE	reported	textfile	0.0156291	8.3786e-06	GCST90200104	TRUE	reported	GCST90200104	textfile	8274	2	TRUE	0.00239327	19.8447
rs10220650	T	C	T	C	-0.170156	-0.0471043	0.0373968	0.0222279	FALSE	FALSE	FALSE	jljYNn	99923056	0.54521	0.0778644	Cirrhosis	TRUE	reported	textfile	0.0379492	7.33334e-06	GCST90200104	TRUE	reported	GCST90200104	textfile	8274	2	TRUE	0.00242393	20.0995
rs10491720	C	G	C	G	0.136456	-0.0156055	0.0586211	0.0560298	FALSE	TRUE	FALSE	jljYNn	2577039	0.754051	0.0498098	Cirrhosis	TRUE	reported	textfile	0.0308609	9.79466e-06	GCST90200104	TRUE	reported	GCST90200104	textfile	8274	2	TRUE	0.00235737	19.5462
rs113615745	T	C	T	C	0.15592	0.0231455	0.0453068	0.0831122	FALSE	FALSE	FALSE	jljYNn	73952941	0.577491	0.0415498	Cirrhosis	TRUE	reported	textfile	0.0350744	8.77271e-06	GCST90200104	TRUE	reported	GCST90200104	textfile	8274	2	TRUE	0.00238271	19.7569
rs113915691	A	G	A	G	-0.136926	0.0330427	0.0625841	0.108236	FALSE	FALSE	FALSE	jljYNn	56248382	0.370322	0.0368833	Cirrhosis	TRUE	reported	textfile	0.0296783	3.95607e-06	GCST90200104	TRUE	reported	GCST90200104	textfile	8274	2	TRUE	0.00256603	21.2808
rs116530753	A	G	A	G	-0.149836	-0.1303	0.0503449	0.0330235	FALSE	FALSE	FALSE	jljYNn	156785921	0.0397054	0.0633509	Cirrhosis	TRUE	reported	textfile	0.0331518	6.19281e-06	GCST90200104	TRUE	reported	GCST90200104	textfile	8274	2	TRUE	0.00246281	20.4227
rs116802958	G	C	G	C	0.281428	0.132036	0.0134753	0.0168177	FALSE	TRUE	FALSE	jljYNn	8073320	0.142534	0.0900396	Cirrhosis	TRUE	reported	textfile	0.0630603	8.08799e-06	GCST90200104	TRUE	reported	GCST90200104	textfile	8274	2	TRUE	0.00240139	19.9121
rs11709316	T	C	T	C	-0.275508	0.134189	0.0146699	0.00862893	FALSE	FALSE	FALSE	jljYNn	71917597	0.283305	0.125068	Cirrhosis	TRUE	reported	textfile	0.0605919	5.44295e-06	GCST90200104	TRUE	reported	GCST90200104	textfile	8274	2	TRUE	0.00249253	20.6697
rs117966847	A	G	A	G	-0.189206	-0.0633951	0.0296433	0.0173699	FALSE	FALSE	FALSE	jljYNn	81655670	0.471686	0.0880807	Cirrhosis	TRUE	reported	textfile	0.0425964	8.91991e-06	GCST90200104	TRUE	reported	GCST90200104	textfile	8274	2	TRUE	0.00237889	19.7251
rs12236927	A	T	A	T	0.0681379	0.0364699	0.408845	0.49705	FALSE	TRUE	TRUE	jljYNn	29531092	0.107769	0.022676	Cirrhosis	TRUE	reported	textfile	0.0147182	3.66562e-06	GCST90200104	TRUE	reported	GCST90200104	textfile	8274	2	FALSE	0.00258362	21.4271
rs12504891	C	T	C	T	-0.0811506	-0.0184517	0.778833	0.750369	FALSE	FALSE	FALSE	jljYNn	30032608	0.484252	0.0263791	Cirrhosis	TRUE	reported	textfile	0.0182065	8.30212e-06	GCST90200104	TRUE	reported	GCST90200104	textfile	8274	2	TRUE	0.00239537	19.8621
rs145376710	T	C	T	C	-0.142268	-0.0288568	0.0608653	0.069469	FALSE	FALSE	FALSE	jljYNn	215638718	0.518916	0.0447381	Cirrhosis	TRUE	reported	textfile	0.030149	2.37225e-06	GCST90200104	TRUE	reported	GCST90200104	textfile	8274	2	TRUE	0.00268402	22.262
rs566623596	C	T	C	T	-0.535069	0.22307	0.00387597	0.000233292	FALSE	FALSE	FALSE	jljYNn	26237585	0.779362	0.79625	Cirrhosis	TRUE	reported	textfile	0.116048	4.01224e-06	GCST90200104	TRUE	reported	GCST90200104	textfile	8274	2	TRUE	0.0025628	21.2539
rs58797085	C	T	C	T	-0.0781837	-0.0621543	0.235388	0.171069	FALSE	FALSE	FALSE	jljYNn	128246343	0.0407061	0.0303708	Cirrhosis	TRUE	reported	textfile	0.0173038	6.23363e-06	GCST90200104	TRUE	reported	GCST90200104	textfile	8274	2	TRUE	0.0024613	20.4101
rs60568302	A	G	A	G	0.199201	0.0788622	0.0307889	0.0321753	FALSE	FALSE	FALSE	jljYNn	196126010	0.222001	0.0645762	Cirrhosis	TRUE	reported	textfile	0.0420366	2.15054e-06	GCST90200104	TRUE	reported	GCST90200104	textfile	8274	2	TRUE	0.00270667	22.4503
rs698057	T	C	T	C	0.186153	0.0419668	0.0322247	0.0372565	FALSE	FALSE	FALSE	jljYNn	87824984	0.483593	0.0599068	Cirrhosis	TRUE	reported	textfile	0.0405194	4.34462e-06	GCST90200104	TRUE	reported	GCST90200104	textfile	8274	2	TRUE	0.00254444	21.1013
rs80053496	A	G	A	G	-0.252852	-0.0882721	0.0209266	0.0144276	FALSE	FALSE	FALSE	jljYNn	39201944	0.355244	0.0954846	Cirrhosis	TRUE	reported	textfile	0.0500287	4.32327e-07	GCST90200104	TRUE	reported	GCST90200104	textfile	8274	2	TRUE	0.0030778	25.5381
rs8075929	A	G	A	G	-0.203859	0.126538	0.0269273	0.0159093	FALSE	FALSE	FALSE	jljYNn	7850803	0.168459	0.0918827	Cirrhosis	TRUE	reported	textfile	0.0446481	4.97362e-06	GCST90200104	TRUE	reported	GCST90200104	textfile	8274	2	TRUE	0.00251331	20.8425
rs10888422	A	G	A	G	-0.121886	-0.00822272	0.91674	0.884743	FALSE	FALSE	FALSE	jljYNn	151572020	0.620243	0.0165946	Cirrhosis	TRUE	reported	textfile	0.0265915	4.56944e-06	GCST90200110	TRUE	reported	GCST90200110	textfile	8263	2	TRUE	0.00253619	21.0047
rs112167666	C	T	C	T	-0.22883	0.0112751	0.0207057	0.0386274	FALSE	FALSE	FALSE	jljYNn	50473153	0.684619	0.0277596	Cirrhosis	TRUE	reported	textfile	0.0512144	7.89252e-06	GCST90200110	TRUE	reported	GCST90200110	textfile	8263	2	TRUE	0.00241022	19.9589
rs117441042	A	G	A	G	-0.346962	-0.0767993	0.00969787	0.00658918	FALSE	FALSE	FALSE	jljYNn	20968464	0.247734	0.0664429	Cirrhosis	TRUE	reported	textfile	0.0749866	3.71036e-06	GCST90200110	TRUE	reported	GCST90200110	textfile	8263	2	TRUE	0.00258425	21.4038
rs12147391	G	A	G	A	-0.170885	0.045312	0.0445701	0.0164842	FALSE	FALSE	FALSE	jljYNn	37520377	0.279816	0.0419271	Cirrhosis	TRUE	reported	textfile	0.0355192	1.50127e-06	GCST90200110	TRUE	reported	GCST90200110	textfile	8263	2	TRUE	0.00279337	23.1407
rs141823459	A	T	A	T	0.367376	0.0138024	0.00831916	0.00168045	FALSE	TRUE	FALSE	jljYNn	31362396	0.915534	0.130136	Cirrhosis	TRUE	reported	textfile	0.0799067	4.27453e-06	GCST90200110	TRUE	reported	GCST90200110	textfile	8263	2	TRUE	0.00255157	21.1325
rs2114276	A	C	A	C	0.0984771	0.0368757	0.865226	0.888028	FALSE	FALSE	FALSE	jljYNn	106599731	0.0271325	0.0166888	Cirrhosis	TRUE	reported	textfile	0.0212544	3.59969e-06	GCST90200110	TRUE	reported	GCST90200110	textfile	8263	2	TRUE	0.00259124	21.4619
rs3945239	A	G	A	G	0.0698171	0.0038874	0.343685	0.373997	FALSE	FALSE	FALSE	jljYNn	11014145	0.721264	0.0108961	Cirrhosis	TRUE	reported	textfile	0.0152368	4.60221e-06	GCST90200110	TRUE	reported	GCST90200110	textfile	8263	2	TRUE	0.00253452	20.9909
rs4615111	T	G	T	G	0.0701915	0.00188738	0.691063	0.615822	FALSE	FALSE	FALSE	jljYNn	117768754	0.862287	0.0108806	Cirrhosis	TRUE	reported	textfile	0.0155848	6.67364e-06	GCST90200110	TRUE	reported	GCST90200110	textfile	8263	2	TRUE	0.00244886	20.2797
rs4666155	T	C	T	C	0.114198	0.00701553	0.137518	0.206782	FALSE	FALSE	FALSE	jljYNn	28973683	0.591213	0.0130624	Cirrhosis	TRUE	reported	textfile	0.0210213	5.55787e-08	GCST90200110	TRUE	reported	GCST90200110	textfile	8263	2	TRUE	0.00355887	29.5048
rs603424	A	G	A	G	-0.130369	0.00465173	0.176138	0.116045	FALSE	FALSE	FALSE	jljYNn	100315722	0.779419	0.0166088	Cirrhosis	TRUE	reported	textfile	0.0189289	5.68692e-12	GCST90200110	TRUE	reported	GCST90200110	textfile	8263	2	TRUE	0.00570787	47.4234
rs62302032	C	T	C	T	-0.0771948	-0.0176582	0.393988	0.340617	FALSE	FALSE	FALSE	jljYNn	36913032	0.113649	0.0111619	Cirrhosis	TRUE	reported	textfile	0.0149307	2.33813e-07	GCST90200110	TRUE	reported	GCST90200110	textfile	8263	2	TRUE	0.0032246	26.7246
rs6584618	G	A	G	A	-0.276211	-0.106226	0.985741	0.994255	FALSE	FALSE	FALSE	jljYNn	104602187	0.130559	0.0702601	Cirrhosis	TRUE	reported	textfile	0.061783	7.79795e-06	GCST90200110	TRUE	reported	GCST90200110	textfile	8263	2	TRUE	0.002413	19.982
rs67110178	G	T	G	T	0.0760271	0.020832	0.236289	0.205953	FALSE	FALSE	FALSE	jljYNn	5666958	0.109951	0.0130329	Cirrhosis	TRUE	reported	textfile	0.0169439	7.22336e-06	GCST90200110	TRUE	reported	GCST90200110	textfile	8263	2	TRUE	0.00243061	20.1282
rs6860806	G	A	G	A	-0.0933562	-0.005389	0.553717	0.417777	FALSE	FALSE	FALSE	jljYNn	132304843	0.614128	0.0106884	Cirrhosis	TRUE	reported	textfile	0.0146796	2.023e-10	GCST90200110	TRUE	reported	GCST90200110	textfile	8263	2	TRUE	0.00487079	40.4346
rs710362	G	A	G	A	0.1544	-0.0399734	0.0487671	0.0587428	FALSE	FALSE	FALSE	jljYNn	87845250	0.0751865	0.0224655	Cirrhosis	TRUE	reported	textfile	0.0332705	3.47151e-06	GCST90200110	TRUE	reported	GCST90200110	textfile	8263	2	TRUE	0.00259961	21.5313
rs7133712	A	T	A	T	0.119032	0.0180372	0.0843023	0.0941434	FALSE	TRUE	FALSE	jljYNn	118458445	0.326966	0.0184007	Cirrhosis	TRUE	reported	textfile	0.0266089	7.6986e-06	GCST90200110	TRUE	reported	GCST90200110	textfile	8263	2	TRUE	0.00241594	20.0064
rs73808419	C	G	C	G	-0.134608	-0.0156819	0.0607901	0.0310115	FALSE	TRUE	FALSE	jljYNn	29921094	0.602934	0.0301467	Cirrhosis	TRUE	reported	textfile	0.0300533	7.50093e-06	GCST90200110	TRUE	reported	GCST90200110	textfile	8263	2	TRUE	0.00242196	20.0564
rs74981360	C	A	C	A	0.204087	0.0588114	0.0270139	0.038179	FALSE	FALSE	FALSE	jljYNn	109345990	0.0348955	0.0278784	Cirrhosis	TRUE	reported	textfile	0.0448372	5.32064e-06	GCST90200110	TRUE	reported	GCST90200110	textfile	8263	2	TRUE	0.00250108	20.7133
rs77434707	T	C	T	C	-0.218853	-0.0389006	0.0245682	0.0269238	FALSE	FALSE	FALSE	jljYNn	68347428	0.229778	0.0323921	Cirrhosis	TRUE	reported	textfile	0.0467142	2.80038e-06	GCST90200110	TRUE	reported	GCST90200110	textfile	8263	2	TRUE	0.00264922	21.9433
rs10743983	G	A	G	A	-0.0777467	0.00677678	0.446456	0.498264	FALSE	FALSE	FALSE	jljYNn	12396207	0.520577	0.0105482	Cirrhosis	TRUE	reported	textfile	0.0165562	2.65415e-06	GCST90200116	TRUE	reported	GCST90200116	textfile	7270	2	TRUE	0.00302408	22.0457
rs10880961	G	C	G	C	-0.0770394	-0.000268386	0.610237	0.599393	FALSE	TRUE	FALSE	jljYNn	46371445	0.980081	0.0107493	Cirrhosis	TRUE	reported	textfile	0.01702	5.99926e-06	GCST90200116	TRUE	reported	GCST90200116	textfile	7270	2	TRUE	0.00281028	20.4827
rs11028188	C	A	C	A	-0.099837	0.0144121	0.16927	0.124212	FALSE	FALSE	FALSE	jljYNn	3574876	0.369447	0.0160579	Cirrhosis	TRUE	reported	textfile	0.0222335	7.10931e-06	GCST90200116	TRUE	reported	GCST90200116	textfile	7270	2	TRUE	0.00276586	20.158
rs11038261	A	G	A	G	0.0999169	-0.00385712	0.260083	0.243793	FALSE	FALSE	FALSE	jljYNn	45008926	0.753009	0.0122575	Cirrhosis	TRUE	reported	textfile	0.0189471	1.3388e-07	GCST90200116	TRUE	reported	GCST90200116	textfile	7270	2	TRUE	0.00381066	27.8018
rs11161452	T	C	T	C	-0.0815512	0.0201312	0.634288	0.624078	FALSE	FALSE	FALSE	jljYNn	84780335	0.064087	0.0108725	Cirrhosis	TRUE	reported	textfile	0.0171459	1.97164e-06	GCST90200116	TRUE	reported	GCST90200116	textfile	7270	2	TRUE	0.0031021	22.6163
rs112029436	T	C	T	C	-0.190361	0.0290863	0.0398058	0.056694	FALSE	FALSE	FALSE	jljYNn	63361882	0.206181	0.0230088	Cirrhosis	TRUE	reported	textfile	0.0422729	6.69597e-06	GCST90200116	TRUE	reported	GCST90200116	textfile	7270	2	TRUE	0.00278156	20.2727
rs113385008	T	C	T	C	-0.248863	0.0633127	0.0240756	0.0207436	FALSE	FALSE	FALSE	jljYNn	141645682	0.0905587	0.0374088	Cirrhosis	TRUE	reported	textfile	0.0529436	2.59495e-06	GCST90200116	TRUE	reported	GCST90200116	textfile	7270	2	TRUE	0.00302999	22.0889
rs115270315	T	G	T	G	0.292698	0.0658477	0.0182482	0.0117137	FALSE	FALSE	FALSE	jljYNn	82092170	0.175735	0.0486319	Cirrhosis	TRUE	reported	textfile	0.0613451	1.83003e-06	GCST90200116	TRUE	reported	GCST90200116	textfile	7270	2	TRUE	0.00312167	22.7594
rs116882499	T	G	T	G	-0.17819	-0.0462464	0.0523393	0.0249732	FALSE	FALSE	FALSE	jljYNn	109181271	0.172693	0.0339149	Cirrhosis	TRUE	reported	textfile	0.0371506	1.61529e-06	GCST90200116	TRUE	reported	GCST90200116	textfile	7270	2	TRUE	0.00315448	22.9993
rs117528424	T	C	T	C	-0.340991	-0.00692384	0.0130345	0.0143766	FALSE	FALSE	FALSE	jljYNn	25092024	0.876351	0.0444987	Cirrhosis	TRUE	reported	textfile	0.0720365	2.20585e-06	GCST90200116	TRUE	reported	GCST90200116	textfile	7270	2	TRUE	0.00307263	22.4007
rs12095436	T	C	T	C	0.0956171	-0.0157527	0.273911	0.298272	FALSE	FALSE	FALSE	jljYNn	242914882	0.172697	0.0115524	Cirrhosis	TRUE	reported	textfile	0.0183806	1.97081e-07	GCST90200116	TRUE	reported	GCST90200116	textfile	7270	2	TRUE	0.00370855	27.054
rs13118779	G	A	G	A	0.140358	-0.0347807	0.91848	0.926497	FALSE	FALSE	FALSE	jljYNn	124545131	0.0865765	0.0202952	Cirrhosis	TRUE	reported	textfile	0.0302539	3.49491e-06	GCST90200116	TRUE	reported	GCST90200116	textfile	7270	2	TRUE	0.00295184	21.5175
rs139036117	G	T	G	T	-0.176389	0.00276469	0.0452414	0.0464071	FALSE	FALSE	FALSE	jljYNn	8724009	0.912822	0.025253	Cirrhosis	TRUE	reported	textfile	0.039471	7.86492e-06	GCST90200116	TRUE	reported	GCST90200116	textfile	7270	2	TRUE	0.00273943	19.9649
rs146876020	T	G	T	G	0.354152	-0.0277319	0.0113069	0.0127353	FALSE	FALSE	FALSE	jljYNn	8630393	0.560768	0.0476738	Cirrhosis	TRUE	reported	textfile	0.0782792	6.06212e-06	GCST90200116	TRUE	reported	GCST90200116	textfile	7270	2	TRUE	0.00280757	20.4629
rs1715490	T	C	T	C	0.104164	0.00718056	0.151266	0.113193	FALSE	FALSE	FALSE	jljYNn	77283101	0.667306	0.0167049	Cirrhosis	TRUE	reported	textfile	0.0229503	5.66159e-06	GCST90200116	TRUE	reported	GCST90200116	textfile	7270	2	TRUE	0.0028255	20.5939
rs17202705	G	A	G	A	0.330893	-0.0863308	0.0125952	0.0353025	FALSE	FALSE	FALSE	jljYNn	111344336	0.00347216	0.0295399	Cirrhosis	TRUE	reported	textfile	0.0741814	8.17347e-06	GCST90200116	TRUE	reported	GCST90200116	textfile	7270	2	TRUE	0.00272938	19.8914
rs1875141	T	A	T	A	-0.0754905	0.0217316	0.540811	0.674433	FALSE	TRUE	TRUE	jljYNn	117107206	0.0533888	0.0112496	Cirrhosis	TRUE	reported	textfile	0.0166265	5.61555e-06	GCST90200116	TRUE	reported	GCST90200116	textfile	7270	2	FALSE	0.00282761	20.6093
rs2364208	A	G	A	G	-0.084867	-0.0234147	0.38088	0.336078	FALSE	FALSE	FALSE	jljYNn	89027679	0.0359625	0.0111639	Cirrhosis	TRUE	reported	textfile	0.0170048	6.01427e-07	GCST90200116	TRUE	reported	GCST90200116	textfile	7270	2	TRUE	0.0034144	24.9009
rs2601669	A	G	A	G	0.0812741	-0.00876182	0.552163	0.599465	FALSE	FALSE	FALSE	jljYNn	97536844	0.417643	0.0108102	Cirrhosis	TRUE	reported	textfile	0.0167682	1.25386e-06	GCST90200116	TRUE	reported	GCST90200116	textfile	7270	2	TRUE	0.00322104	23.4862
rs34482676	C	T	C	T	-0.0795469	0.0122233	0.617352	0.601425	FALSE	FALSE	FALSE	jljYNn	1687964	0.256011	0.0107612	Cirrhosis	TRUE	reported	textfile	0.016956	2.71373e-06	GCST90200116	TRUE	reported	GCST90200116	textfile	7270	2	TRUE	0.00301823	22.0029
rs360537	G	A	G	A	-0.10004	-0.0138144	0.744961	0.753728	FALSE	FALSE	FALSE	jljYNn	13004004	0.259744	0.0122577	Cirrhosis	TRUE	reported	textfile	0.019015	1.43173e-07	GCST90200116	TRUE	reported	GCST90200116	textfile	7270	2	TRUE	0.00379289	27.6717
rs372778914	A	C	A	C	-0.176036	-0.0224629	0.0473579	0.0281863	FALSE	FALSE	FALSE	jljYNn	57090957	0.489401	0.0324955	Cirrhosis	TRUE	reported	textfile	0.0389945	6.35026e-06	GCST90200116	TRUE	reported	GCST90200116	textfile	7270	2	TRUE	0.00279541	20.374
rs4595052	A	G	A	G	-0.113975	-0.0116697	0.872996	0.870097	FALSE	FALSE	FALSE	jljYNn	85659199	0.454349	0.0155974	Cirrhosis	TRUE	reported	textfile	0.0256802	9.06919e-06	GCST90200116	TRUE	reported	GCST90200116	textfile	7270	2	TRUE	0.00270217	19.6926
rs519790	G	C	G	C	-0.0843572	0.000181266	0.34058	0.266755	FALSE	TRUE	FALSE	jljYNn	72793096	0.987859	0.0119117	Cirrhosis	TRUE	reported	textfile	0.0171966	9.32142e-07	GCST90200116	TRUE	reported	GCST90200116	textfile	7270	2	TRUE	0.00329906	24.0569
rs6079778	T	C	T	C	-0.0842972	0.0106415	0.260133	0.235809	FALSE	FALSE	FALSE	jljYNn	15354243	0.391275	0.0124127	Cirrhosis	TRUE	reported	textfile	0.0188622	7.85485e-06	GCST90200116	TRUE	reported	GCST90200116	textfile	7270	2	TRUE	0.00273978	19.9674
rs62039874	C	G	C	G	0.366733	-0.0289574	0.0109943	0.00470457	FALSE	TRUE	FALSE	jljYNn	52147751	0.705752	0.0766944	Cirrhosis	TRUE	reported	textfile	0.0787211	3.18309e-06	GCST90200116	TRUE	reported	GCST90200116	textfile	7270	2	TRUE	0.00297638	21.6969
rs7160525	A	G	A	G	0.258143	-0.0137675	0.168905	0.132522	FALSE	FALSE	FALSE	jljYNn	63765502	0.375686	0.0155412	Cirrhosis	TRUE	reported	textfile	0.021654	9.16897e-33	GCST90200116	TRUE	reported	GCST90200116	textfile	7270	2	TRUE	0.0191735	142.077
rs79015167	C	T	C	T	-0.139136	0.00773134	0.104719	0.126888	FALSE	FALSE	FALSE	jljYNn	106369986	0.628144	0.0159626	Cirrhosis	TRUE	reported	textfile	0.0267311	1.9398e-07	GCST90200116	TRUE	reported	GCST90200116	textfile	7270	2	TRUE	0.00371275	27.0848
rs7903259	G	C	G	C	0.0758526	0.0063978	0.409744	0.416922	FALSE	TRUE	FALSE	jljYNn	17217643	0.550754	0.0107232	Cirrhosis	TRUE	reported	textfile	0.0164705	4.11718e-06	GCST90200116	TRUE	reported	GCST90200116	textfile	7270	2	TRUE	0.00290889	21.2035
rs8002828	A	C	A	C	-0.107421	0.00657403	0.16988	0.164223	FALSE	FALSE	FALSE	jljYNn	43018832	0.64406	0.0142286	Cirrhosis	TRUE	reported	textfile	0.0219142	9.49149e-07	GCST90200116	TRUE	reported	GCST90200116	textfile	7270	2	TRUE	0.00329427	24.0219
rs9671590	C	T	C	T	-0.134645	-0.0186616	0.0803905	0.0536986	FALSE	FALSE	FALSE	jljYNn	41459706	0.427071	0.023497	Cirrhosis	TRUE	reported	textfile	0.0303442	9.11069e-06	GCST90200116	TRUE	reported	GCST90200116	textfile	7270	2	TRUE	0.00270097	19.6838
rs111481700	A	G	A	G	-0.216859	-0.125509	0.0248858	0.0292853	FALSE	FALSE	FALSE	jljYNn	66690649	0.0643976	0.0678642	Cirrhosis	TRUE	reported	textfile	0.0486763	8.38465e-06	GCST90200123	TRUE	reported	GCST90200123	textfile	8277	2	TRUE	0.00239225	19.8433
rs112360608	A	G	A	G	-0.339228	0.572081	0.0101855	0.00115438	FALSE	FALSE	FALSE	jljYNn	142062349	0.0901198	0.337556	Cirrhosis	TRUE	reported	textfile	0.0753273	6.68782e-06	GCST90200123	TRUE	reported	GCST90200123	textfile	8277	2	TRUE	0.00244423	20.2756
rs113928913	T	C	T	C	-0.303413	-0.0658491	0.0170804	0.0273842	FALSE	FALSE	FALSE	jljYNn	52073216	0.350189	0.0704855	Cirrhosis	TRUE	reported	textfile	0.0590902	2.82533e-07	GCST90200123	TRUE	reported	GCST90200123	textfile	8277	2	TRUE	0.00317529	26.3592
rs1139403	A	G	A	G	0.191307	0.106783	0.0388433	0.051382	FALSE	FALSE	FALSE	jljYNn	81512766	0.0376305	0.0513661	Cirrhosis	TRUE	reported	textfile	0.0396586	1.40808e-06	GCST90200123	TRUE	reported	GCST90200123	textfile	8277	2	TRUE	0.00280346	23.2639
rs114581254	C	T	C	T	0.38388	-0.0428848	0.0092525	0.0212114	FALSE	FALSE	FALSE	jljYNn	174454297	0.591624	0.0799367	Cirrhosis	TRUE	reported	textfile	0.0795823	1.40936e-06	GCST90200123	TRUE	reported	GCST90200123	textfile	8277	2	TRUE	0.00280328	23.2623
rs115396713	A	G	A	G	0.165057	0.0960584	0.0495948	0.0242007	FALSE	FALSE	FALSE	jljYNn	183451597	0.196614	0.0743913	Cirrhosis	TRUE	reported	textfile	0.034658	1.91243e-06	GCST90200123	TRUE	reported	GCST90200123	textfile	8277	2	TRUE	0.00273275	22.6755
rs11564584	G	A	G	A	-0.132323	-0.0249934	0.0710306	0.0514047	FALSE	FALSE	FALSE	jljYNn	48085889	0.625615	0.0512257	Cirrhosis	TRUE	reported	textfile	0.029579	7.69307e-06	GCST90200123	TRUE	reported	GCST90200123	textfile	8277	2	TRUE	0.00241203	20.0078
rs115807637	A	G	A	G	0.261019	0.0990566	0.0194145	0.00486525	FALSE	FALSE	FALSE	jljYNn	192027328	0.566269	0.172707	Cirrhosis	TRUE	reported	textfile	0.0542936	1.52786e-06	GCST90200123	TRUE	reported	GCST90200123	textfile	8277	2	TRUE	0.0027846	23.1069
rs116665700	A	T	A	T	-0.176819	0.0289739	0.0375593	0.0301918	FALSE	TRUE	FALSE	jljYNn	62889462	0.664883	0.0668862	Cirrhosis	TRUE	reported	textfile	0.0397055	8.45729e-06	GCST90200123	TRUE	reported	GCST90200123	textfile	8277	2	TRUE	0.00239026	19.8268
rs117978826	G	A	G	A	0.228348	-0.0890964	0.0226201	0.0126328	FALSE	FALSE	FALSE	jljYNn	76915430	0.386324	0.102847	Cirrhosis	TRUE	reported	textfile	0.0508827	7.19858e-06	GCST90200123	TRUE	reported	GCST90200123	textfile	8277	2	TRUE	0.00242731	20.1349
rs11870485	A	C	A	C	-0.100344	0.0118981	0.138835	0.221742	FALSE	FALSE	FALSE	jljYNn	2802607	0.664881	0.0274666	Cirrhosis	TRUE	reported	textfile	0.0225516	8.60665e-06	GCST90200123	TRUE	reported	GCST90200123	textfile	8277	2	TRUE	0.00238626	19.7935
rs1229670	G	A	G	A	-0.200031	0.0153589	0.0326642	0.0644885	FALSE	FALSE	FALSE	jljYNn	26407401	0.74066	0.0464044	Cirrhosis	TRUE	reported	textfile	0.042882	3.09096e-06	GCST90200123	TRUE	reported	GCST90200123	textfile	8277	2	TRUE	0.00262199	21.754
rs12360465	A	G	A	G	-0.256428	-0.0695878	0.0179786	0.0144537	FALSE	FALSE	FALSE	jljYNn	69795096	0.46375	0.0949764	Cirrhosis	TRUE	reported	textfile	0.0573532	7.78426e-06	GCST90200123	TRUE	reported	GCST90200123	textfile	8277	2	TRUE	0.00240932	19.9853
rs12549275	A	G	A	G	0.071312	-0.0223294	0.362836	0.474098	FALSE	FALSE	FALSE	jljYNn	83854796	0.325405	0.0227061	Cirrhosis	TRUE	reported	textfile	0.0155861	4.75403e-06	GCST90200123	TRUE	reported	GCST90200123	textfile	8277	2	TRUE	0.00252279	20.9288
rs12740374	T	G	T	G	-0.0842952	-0.0167693	0.219649	0.214442	FALSE	FALSE	FALSE	jljYNn	109274968	0.543372	0.0275936	Cirrhosis	TRUE	reported	textfile	0.0182387	3.80485e-06	GCST90200123	TRUE	reported	GCST90200123	textfile	8277	2	TRUE	0.0025741	21.3557
rs150741353	C	T	C	T	-0.405563	0.0371634	0.00751151	0.00464508	FALSE	FALSE	FALSE	jljYNn	127853209	0.825389	0.16845	Cirrhosis	TRUE	reported	textfile	0.0879653	4.01718e-06	GCST90200123	TRUE	reported	GCST90200123	textfile	8277	2	TRUE	0.00256157	21.2515
rs16970598	T	C	T	C	-0.261326	-0.0139554	0.0192378	0.111596	FALSE	FALSE	FALSE	jljYNn	33400645	0.699306	0.0361296	Cirrhosis	TRUE	reported	textfile	0.0551324	2.13744e-06	GCST90200123	TRUE	reported	GCST90200123	textfile	8277	2	TRUE	0.00270708	22.4619
rs1800978	G	C	G	C	-0.110329	-0.084046	0.127383	0.104962	FALSE	TRUE	FALSE	jljYNn	104903697	0.0234137	0.03708	Cirrhosis	TRUE	reported	textfile	0.0230173	1.64048e-06	GCST90200123	TRUE	reported	GCST90200123	textfile	8277	2	TRUE	0.00276818	22.9702
rs185199035	T	C	T	C	-0.212543	0.00594275	0.0260594	0.0382435	FALSE	FALSE	FALSE	jljYNn	154332139	0.920836	0.0597982	Cirrhosis	TRUE	reported	textfile	0.0471206	6.46364e-06	GCST90200123	TRUE	reported	GCST90200123	textfile	8277	2	TRUE	0.00245207	20.3408
rs2244608	G	A	G	A	0.115306	-0.000170472	0.317383	0.38121	FALSE	FALSE	FALSE	jljYNn	120979185	0.994181	0.0233757	Cirrhosis	TRUE	reported	textfile	0.0162745	1.38988e-12	GCST90200123	TRUE	reported	GCST90200123	textfile	8277	2	TRUE	0.00602823	50.1861
rs2448907	C	A	C	A	-0.200156	-0.0188271	0.965133	0.97054	FALSE	FALSE	FALSE	jljYNn	94313539	0.77973	0.0673188	Cirrhosis	TRUE	reported	textfile	0.0413175	1.27033e-06	GCST90200123	TRUE	reported	GCST90200123	textfile	8277	2	TRUE	0.00282727	23.462
rs2531890	T	C	T	C	0.315127	0.265945	0.0121109	0.00176357	FALSE	FALSE	FALSE	jljYNn	27846242	0.335851	0.276336	Cirrhosis	TRUE	reported	textfile	0.0688886	4.77488e-06	GCST90200123	TRUE	reported	GCST90200123	textfile	8277	2	TRUE	0.00252178	20.9205
rs2586460	T	C	T	C	0.0686154	0.0127657	0.529223	0.589356	FALSE	FALSE	FALSE	jljYNn	50349830	0.579197	0.0230195	Cirrhosis	TRUE	reported	textfile	0.0149568	4.48448e-06	GCST90200123	TRUE	reported	GCST90200123	textfile	8277	2	TRUE	0.00253624	21.0407
rs282400	T	G	T	G	0.511332	-0.538751	0.0045394	0.00295491	FALSE	FALSE	FALSE	jljYNn	73966775	0.0104085	0.210289	Cirrhosis	TRUE	reported	textfile	0.112773	5.78257e-06	GCST90200123	TRUE	reported	GCST90200123	textfile	8277	2	TRUE	0.00247768	20.5537
rs28403022	G	A	G	A	0.069882	-0.00605426	0.53337	0.594808	FALSE	FALSE	FALSE	jljYNn	47748722	0.793467	0.0231246	Cirrhosis	TRUE	reported	textfile	0.015273	4.75046e-06	GCST90200123	TRUE	reported	GCST90200123	textfile	8277	2	TRUE	0.00252297	20.9304
rs2954021	G	A	G	A	-0.10416	-0.0392506	0.510097	0.535091	FALSE	FALSE	FALSE	jljYNn	125469835	0.0831649	0.022654	Cirrhosis	TRUE	reported	textfile	0.0151911	7.05087e-12	GCST90200123	TRUE	reported	GCST90200123	textfile	8277	2	TRUE	0.00564795	47.0022
rs364585	G	A	G	A	-0.293527	-0.0551929	0.61585	0.657776	FALSE	FALSE	FALSE	jljYNn	12982070	0.0204786	0.0238161	Cirrhosis	TRUE	reported	textfile	0.0152382	1.10703e-82	GCST90200123	TRUE	reported	GCST90200123	textfile	8277	2	TRUE	0.0429053	370.957
rs41296243	T	C	T	C	-0.205419	-0.0889889	0.0273881	0.0143383	FALSE	FALSE	FALSE	jljYNn	37725033	0.354841	0.0961792	Cirrhosis	TRUE	reported	textfile	0.0461307	8.46869e-06	GCST90200123	TRUE	reported	GCST90200123	textfile	8277	2	TRUE	0.00238995	19.8242
rs45461899	A	C	A	C	-0.294056	-0.103471	0.0258193	0.0217447	FALSE	FALSE	FALSE	jljYNn	92068074	0.184235	0.0779246	Cirrhosis	TRUE	reported	textfile	0.0477916	7.60859e-10	GCST90200123	TRUE	reported	GCST90200123	textfile	8277	2	TRUE	0.00455305	37.8488
rs551793854	A	C	A	C	-0.251159	0.0805837	0.0203438	0.0153369	FALSE	FALSE	FALSE	jljYNn	20543131	0.390296	0.0938022	Cirrhosis	TRUE	reported	textfile	0.0537079	2.91969e-06	GCST90200123	TRUE	reported	GCST90200123	textfile	8277	2	TRUE	0.00263513	21.8633
rs62274967	G	A	G	A	-0.160034	0.0361519	0.056678	0.140665	FALSE	FALSE	FALSE	jljYNn	152810400	0.268636	0.0326809	Cirrhosis	TRUE	reported	textfile	0.0329017	1.15038e-06	GCST90200123	TRUE	reported	GCST90200123	textfile	8277	2	TRUE	0.0028502	23.6528
rs6682551	C	T	C	T	-0.118481	0.000818671	0.401506	0.334573	FALSE	FALSE	FALSE	jljYNn	224164556	0.972835	0.0240412	Cirrhosis	TRUE	reported	textfile	0.0153549	1.19836e-14	GCST90200123	TRUE	reported	GCST90200123	textfile	8277	2	TRUE	0.00714196	59.5249
rs71483327	T	C	T	C	0.355464	0.0554625	0.00991122	0.0059394	FALSE	FALSE	FALSE	jljYNn	80917786	0.71057	0.149458	Cirrhosis	TRUE	reported	textfile	0.0764325	3.30829e-06	GCST90200123	TRUE	reported	GCST90200123	textfile	8277	2	TRUE	0.00260633	21.6237
rs7152871	A	G	A	G	0.0964117	-0.0244243	0.843398	0.85112	FALSE	FALSE	FALSE	jljYNn	37780729	0.441422	0.0317283	Cirrhosis	TRUE	reported	textfile	0.0210335	4.56798e-06	GCST90200123	TRUE	reported	GCST90200123	textfile	8277	2	TRUE	0.00253199	21.0054
rs7246900	A	G	A	G	-0.0752976	0.017397	0.447117	0.496066	FALSE	FALSE	FALSE	jljYNn	44950979	0.442043	0.0226303	Cirrhosis	TRUE	reported	textfile	0.0152565	7.99624e-07	GCST90200123	TRUE	reported	GCST90200123	textfile	8277	2	TRUE	0.00293429	24.3527
rs73358711	T	A	T	A	-0.14595	-0.00475337	0.0592461	0.0511614	FALSE	TRUE	FALSE	jljYNn	3358045	0.926693	0.0516632	Cirrhosis	TRUE	reported	textfile	0.0319364	4.87692e-06	GCST90200123	TRUE	reported	GCST90200123	textfile	8277	2	TRUE	0.00251692	20.88
rs75793118	A	G	A	G	-0.185015	0.0100989	0.0344137	0.102279	FALSE	FALSE	FALSE	jljYNn	79412113	0.787347	0.0374368	Cirrhosis	TRUE	reported	textfile	0.0416091	8.72808e-06	GCST90200123	TRUE	reported	GCST90200123	textfile	8277	2	TRUE	0.00238302	19.7666
rs79391862	C	A	C	A	-0.293208	-0.0763048	0.0137559	0.0320253	FALSE	FALSE	FALSE	jljYNn	53447229	0.236236	0.0644223	Cirrhosis	TRUE	reported	textfile	0.0645615	5.58458e-06	GCST90200123	TRUE	reported	GCST90200123	textfile	8277	2	TRUE	0.00248571	20.6205
rs8072916	A	G	A	G	-0.268895	-0.0679452	0.0196827	0.0511111	FALSE	FALSE	FALSE	jljYNn	80249735	0.184274	0.0511748	Cirrhosis	TRUE	reported	textfile	0.0543169	7.40297e-07	GCST90200123	TRUE	reported	GCST90200123	textfile	8277	2	TRUE	0.00295215	24.5014
rs885256	C	A	C	A	-0.0966968	-0.00210801	0.237254	0.295515	FALSE	FALSE	FALSE	jljYNn	163798878	0.932623	0.0249335	Cirrhosis	TRUE	reported	textfile	0.0179743	7.46e-08	GCST90200123	TRUE	reported	GCST90200123	textfile	8277	2	TRUE	0.00348443	28.9345
rs9587349	T	C	T	C	-0.068797	-0.000236492	0.442866	0.436374	FALSE	FALSE	FALSE	jljYNn	107319773	0.991723	0.0227971	Cirrhosis	TRUE	reported	textfile	0.0152523	6.46437e-06	GCST90200123	TRUE	reported	GCST90200123	textfile	8277	2	TRUE	0.00245205	20.3406
rs10748614	C	T	C	T	0.0844399	-0.039868	0.802412	0.824254	FALSE	FALSE	FALSE	jljYNn	93780015	0.180137	0.0297448	Cirrhosis	TRUE	reported	textfile	0.0172711	1.013e-06	GCST90200126	TRUE	reported	GCST90200126	textfile	8267	2	TRUE	0.00288306	23.8974
rs10849080	T	C	T	C	-0.0828198	0.0164695	0.227201	0.209244	FALSE	FALSE	FALSE	jljYNn	4469443	0.554627	0.0278746	Cirrhosis	TRUE	reported	textfile	0.0159761	2.17209e-07	GCST90200126	TRUE	reported	GCST90200126	textfile	8267	2	TRUE	0.00324018	26.8672
rs11246045	C	T	C	T	0.111255	-0.0206088	0.0932547	0.116048	FALSE	FALSE	FALSE	jljYNn	274780	0.563815	0.0357059	Cirrhosis	TRUE	reported	textfile	0.0233966	1.98275e-06	GCST90200126	TRUE	reported	GCST90200126	textfile	8267	2	TRUE	0.00272772	22.6062
rs114186474	G	C	G	C	-0.14106	-0.132001	0.0475346	0.0606592	FALSE	TRUE	FALSE	jljYNn	39902547	0.00772609	0.0495536	Cirrhosis	TRUE	reported	textfile	0.031822	9.30329e-06	GCST90200126	TRUE	reported	GCST90200126	textfile	8267	2	TRUE	0.00237123	19.6448
rs117624372	T	C	T	C	-0.215253	-0.109024	0.0197441	0.012336	FALSE	FALSE	FALSE	jljYNn	79699253	0.294196	0.103935	Cirrhosis	TRUE	reported	textfile	0.0483318	8.44217e-06	GCST90200126	TRUE	reported	GCST90200126	textfile	8267	2	TRUE	0.00239356	19.8302
rs140182208	C	T	C	T	-0.552844	0.0248555	0.00304136	0.0183371	FALSE	FALSE	FALSE	jljYNn	132686257	0.769109	0.0846747	Cirrhosis	TRUE	reported	textfile	0.121716	5.57052e-06	GCST90200126	TRUE	reported	GCST90200126	textfile	8267	2	TRUE	0.00248931	20.6255
rs145123877	T	C	T	C	-0.251362	-0.141714	0.0140319	0.0297128	FALSE	FALSE	FALSE	jljYNn	93077761	0.037627	0.068168	Cirrhosis	TRUE	reported	textfile	0.0567574	9.48033e-06	GCST90200126	TRUE	reported	GCST90200126	textfile	8267	2	TRUE	0.00236689	19.6087
rs1472632	T	C	T	C	-0.110216	-0.0630654	0.0882389	0.0930785	FALSE	FALSE	FALSE	jljYNn	8262621	0.106924	0.0391183	Cirrhosis	TRUE	reported	textfile	0.0238509	3.81786e-06	GCST90200126	TRUE	reported	GCST90200126	textfile	8267	2	TRUE	0.00257639	21.3489
rs150098540	G	A	G	A	0.308383	-0.0120896	0.0123015	0.0234457	FALSE	FALSE	FALSE	jljYNn	168746013	0.871337	0.0746455	Cirrhosis	TRUE	reported	textfile	0.0606528	3.68801e-07	GCST90200126	TRUE	reported	GCST90200126	textfile	8267	2	TRUE	0.00311728	25.8449
rs1503277	A	C	A	C	-0.064619	-0.027129	0.540659	0.461001	FALSE	FALSE	FALSE	jljYNn	3307071	0.232752	0.0227345	Cirrhosis	TRUE	reported	textfile	0.0138265	2.96026e-06	GCST90200126	TRUE	reported	GCST90200126	textfile	8267	2	TRUE	0.00263513	21.8369
rs174418	C	T	C	T	-0.0631397	-0.00762761	0.594132	0.55472	FALSE	FALSE	FALSE	jljYNn	58395404	0.738045	0.0228069	Cirrhosis	TRUE	reported	textfile	0.0139496	6.00371e-06	GCST90200126	TRUE	reported	GCST90200126	textfile	8267	2	TRUE	0.00247206	20.4822
rs174621	A	G	A	G	-0.0792948	-0.0421233	0.223488	0.191356	FALSE	FALSE	FALSE	jljYNn	61862632	0.145446	0.0289347	Cirrhosis	TRUE	reported	textfile	0.0161072	8.52512e-07	GCST90200126	TRUE	reported	GCST90200126	textfile	8267	2	TRUE	0.00292301	24.2295
rs184275849	T	C	T	C	-0.317293	-0.0128683	0.00957084	0.00319214	FALSE	FALSE	FALSE	jljYNn	157316478	0.952578	0.216383	Cirrhosis	TRUE	reported	textfile	0.0686966	3.86039e-06	GCST90200126	TRUE	reported	GCST90200126	textfile	8267	2	TRUE	0.00257385	21.3278
rs191055136	T	G	T	G	-0.348572	-0.0198654	0.0071122	0.0246552	FALSE	FALSE	FALSE	jljYNn	81172764	0.791302	0.0750711	Cirrhosis	TRUE	reported	textfile	0.0788776	9.90913e-06	GCST90200126	TRUE	reported	GCST90200126	textfile	8267	2	TRUE	0.0023567	19.5242
rs35532899	G	A	G	A	0.0772465	0.042697	0.213771	0.275439	FALSE	FALSE	FALSE	jljYNn	153443140	0.092423	0.0253733	Cirrhosis	TRUE	reported	textfile	0.0165148	2.90502e-06	GCST90200126	TRUE	reported	GCST90200126	textfile	8267	2	TRUE	0.00263946	21.8729
rs4964629	T	C	T	C	0.0688665	0.0320344	0.66739	0.726408	FALSE	FALSE	FALSE	jljYNn	103828072	0.2089	0.025493	Cirrhosis	TRUE	reported	textfile	0.0143316	1.54582e-06	GCST90200126	TRUE	reported	GCST90200126	textfile	8267	2	TRUE	0.00278527	23.0846
rs573905	G	A	G	A	-0.0671079	0.0134706	0.54522	0.558178	FALSE	FALSE	FALSE	jljYNn	118701558	0.554524	0.0227931	Cirrhosis	TRUE	reported	textfile	0.0135579	7.43124e-07	GCST90200126	TRUE	reported	GCST90200126	textfile	8267	2	TRUE	0.00295481	24.4939
rs6078879	G	C	G	C	-0.0636478	-0.011053	0.443452	0.478447	FALSE	TRUE	TRUE	jljYNn	13013392	0.625979	0.0226777	Cirrhosis	TRUE	reported	textfile	0.0133407	1.83353e-06	GCST90200126	TRUE	reported	GCST90200126	textfile	8267	2	FALSE	0.00274579	22.7564
rs61888631	C	T	C	T	0.095499	-0.0468255	0.111152	0.0495615	FALSE	FALSE	FALSE	jljYNn	81222864	0.372047	0.0524571	Cirrhosis	TRUE	reported	textfile	0.0212383	6.90677e-06	GCST90200126	TRUE	reported	GCST90200126	textfile	8267	2	TRUE	0.00243977	20.214
rs7160525	A	G	A	G	0.161147	0.016174	0.164578	0.132522	FALSE	FALSE	FALSE	jljYNn	63765502	0.63118	0.0336911	Cirrhosis	TRUE	reported	textfile	0.0178704	1.92403e-19	GCST90200126	TRUE	reported	GCST90200126	textfile	8267	2	TRUE	0.00974041	81.2963
rs72608506	G	C	G	C	0.372963	-0.0785385	0.00666505	0.00813473	FALSE	TRUE	FALSE	jljYNn	72435589	0.537346	0.127326	Cirrhosis	TRUE	reported	textfile	0.0823626	5.94587e-06	GCST90200126	TRUE	reported	GCST90200126	textfile	8267	2	TRUE	0.00247427	20.5006
rs7280639	T	C	T	C	-0.0650539	-0.0304997	0.328741	0.366025	FALSE	FALSE	FALSE	jljYNn	31874487	0.19693	0.0236368	Cirrhosis	TRUE	reported	textfile	0.0145321	7.58492e-06	GCST90200126	TRUE	reported	GCST90200126	textfile	8267	2	TRUE	0.00241819	20.0348
rs7812898	C	T	C	T	0.0969424	0.0491464	0.879634	0.889671	FALSE	FALSE	FALSE	jljYNn	112624710	0.177819	0.0364722	Cirrhosis	TRUE	reported	textfile	0.0208389	3.28727e-06	GCST90200126	TRUE	reported	GCST90200126	textfile	8267	2	TRUE	0.00261093	21.6358
rs79451015	A	G	A	G	-0.177065	-0.00208504	0.0330498	0.0711411	FALSE	FALSE	FALSE	jljYNn	58039266	0.962529	0.0443808	Cirrhosis	TRUE	reported	textfile	0.0376227	2.52222e-06	GCST90200126	TRUE	reported	GCST90200126	textfile	8267	2	TRUE	0.00267212	22.1442
rs9501176	C	G	C	G	0.145485	0.0503502	0.0429834	0.100927	FALSE	TRUE	FALSE	jljYNn	32319167	0.180755	0.0376187	Cirrhosis	TRUE	reported	textfile	0.0328832	9.67636e-06	GCST90200126	TRUE	reported	GCST90200126	textfile	8267	2	TRUE	0.00236218	19.5697
rs10798284	T	C	T	C	0.0854295	-0.0103543	0.215687	0.221488	FALSE	FALSE	FALSE	jljYNn	173532718	0.704383	0.0272906	Cirrhosis	TRUE	reported	textfile	0.018284	2.97767e-06	GCST90200163	TRUE	reported	GCST90200163	textfile	8128	2	TRUE	0.0026787	21.8256
rs112216464	A	G	A	G	-0.331802	-0.0905109	0.0107474	0.0106092	FALSE	FALSE	FALSE	jljYNn	61653366	0.423912	0.113188	Cirrhosis	TRUE	reported	textfile	0.0730777	5.6147e-06	GCST90200163	TRUE	reported	GCST90200163	textfile	8128	2	TRUE	0.00252991	20.6102
rs112390194	G	A	G	A	0.18485	0.0182709	0.0384423	0.0458957	FALSE	FALSE	FALSE	jljYNn	14512557	0.736597	0.0543187	Cirrhosis	TRUE	reported	textfile	0.0394621	2.80995e-06	GCST90200163	TRUE	reported	GCST90200163	textfile	8128	2	TRUE	0.0026923	21.9367
rs11242437	A	C	A	C	0.086658	-0.0389937	0.202714	0.268389	FALSE	FALSE	FALSE	jljYNn	138658930	0.126746	0.0255351	Cirrhosis	TRUE	reported	textfile	0.0186238	3.27026e-06	GCST90200163	TRUE	reported	GCST90200163	textfile	8128	2	TRUE	0.0026567	21.6458
rs112559960	G	A	G	A	-0.207217	0.106404	0.0279941	0.0480826	FALSE	FALSE	FALSE	jljYNn	42221936	0.0457036	0.053252	Cirrhosis	TRUE	reported	textfile	0.0457438	5.89991e-06	GCST90200163	TRUE	reported	GCST90200163	textfile	8128	2	TRUE	0.0025183	20.5154
rs113484345	C	G	C	G	-0.227961	0.0977649	0.0242616	0.0137025	FALSE	TRUE	FALSE	jljYNn	41814507	0.322398	0.098798	Cirrhosis	TRUE	reported	textfile	0.0493282	3.81314e-06	GCST90200163	TRUE	reported	GCST90200163	textfile	8128	2	TRUE	0.00262064	21.3513
rs11933956	T	C	T	C	-0.0818765	0.0311468	0.229183	0.289545	FALSE	FALSE	FALSE	jljYNn	173553446	0.213998	0.0250649	Cirrhosis	TRUE	reported	textfile	0.0183705	8.31278e-06	GCST90200163	TRUE	reported	GCST90200163	textfile	8128	2	TRUE	0.00243799	19.8596
rs141974639	A	G	A	G	0.177892	-0.010299	0.0380294	0.0618245	FALSE	FALSE	FALSE	jljYNn	155373496	0.827197	0.0471786	Cirrhosis	TRUE	reported	textfile	0.0393823	6.27038e-06	GCST90200163	TRUE	reported	GCST90200163	textfile	8128	2	TRUE	0.00250402	20.3988
rs142210908	T	G	T	G	0.227012	0.0597937	0.0237742	0.0225019	FALSE	FALSE	FALSE	jljYNn	177541617	0.436649	0.076869	Cirrhosis	TRUE	reported	textfile	0.0494162	4.35108e-06	GCST90200163	TRUE	reported	GCST90200163	textfile	8128	2	TRUE	0.0025897	21.0985
rs142370265	T	C	T	C	-0.181869	-0.0163561	0.0349258	0.06467	FALSE	FALSE	FALSE	jljYNn	103485310	0.723931	0.0463068	Cirrhosis	TRUE	reported	textfile	0.0409412	8.90479e-06	GCST90200163	TRUE	reported	GCST90200163	textfile	8128	2	TRUE	0.00242192	19.7283
rs144251288	T	C	T	C	-0.298185	-0.027787	0.0130816	0.00505415	FALSE	FALSE	FALSE	jljYNn	8259194	0.862415	0.16034	Cirrhosis	TRUE	reported	textfile	0.0661159	6.482e-06	GCST90200163	TRUE	reported	GCST90200163	textfile	8128	2	TRUE	0.00249626	20.3354
rs17504230	G	A	G	A	-0.111496	0.0495585	0.112636	0.162749	FALSE	FALSE	FALSE	jljYNn	158492220	0.107013	0.030748	Cirrhosis	TRUE	reported	textfile	0.0236705	2.47326e-06	GCST90200163	TRUE	reported	GCST90200163	textfile	8128	2	TRUE	0.0027223	22.1818
rs1979528	G	T	G	T	-0.233548	0.0296162	0.0227047	0.044529	FALSE	FALSE	FALSE	jljYNn	128898947	0.589048	0.0548229	Cirrhosis	TRUE	reported	textfile	0.0505919	3.9063e-06	GCST90200163	TRUE	reported	GCST90200163	textfile	8128	2	TRUE	0.00261499	21.3051
rs45625132	C	T	C	T	-0.267243	0.119808	0.016679	0.0177393	FALSE	FALSE	FALSE	jljYNn	115377397	0.169827	0.0872751	Cirrhosis	TRUE	reported	textfile	0.0584789	4.87959e-06	GCST90200163	TRUE	reported	GCST90200163	textfile	8128	2	TRUE	0.00256281	20.8789
rs73232559	T	C	T	C	-0.0985302	0.016601	0.135982	0.168448	FALSE	FALSE	FALSE	jljYNn	96078676	0.583025	0.0302401	Cirrhosis	TRUE	reported	textfile	0.0217738	6.03455e-06	GCST90200163	TRUE	reported	GCST90200163	textfile	8128	2	TRUE	0.00251301	20.4721
rs73869702	C	G	C	G	-0.096529	0.0306263	0.15255	0.172465	FALSE	TRUE	FALSE	jljYNn	182160661	0.310405	0.0301923	Cirrhosis	TRUE	reported	textfile	0.0211572	5.05575e-06	GCST90200163	TRUE	reported	GCST90200163	textfile	8128	2	TRUE	0.00255449	20.811
rs10496176	C	T	C	T	0.0966645	0.0139854	0.149014	0.169472	FALSE	FALSE	FALSE	jljYNn	69946497	0.319857	0.0140592	Cirrhosis	TRUE	reported	textfile	0.0215404	7.20369e-06	GCST90200172	TRUE	reported	GCST90200172	textfile	8234	2	TRUE	0.0024398	20.1336
rs10818896	C	T	C	T	-0.121131	0.0157394	0.0973101	0.068428	FALSE	FALSE	FALSE	jljYNn	98411906	0.448186	0.0207523	Cirrhosis	TRUE	reported	textfile	0.0257018	2.44165e-06	GCST90200172	TRUE	reported	GCST90200172	textfile	8234	2	TRUE	0.00269031	22.2064
rs113513789	A	G	A	G	0.201183	0.0110593	0.0597106	0.0249149	FALSE	FALSE	FALSE	jljYNn	99849162	0.741332	0.0335038	Cirrhosis	TRUE	reported	textfile	0.0322895	4.64662e-10	GCST90200172	TRUE	reported	GCST90200172	textfile	8234	2	TRUE	0.00469252	38.811
rs113603332	C	A	C	A	0.327821	-0.0572857	0.0110568	0.00467131	FALSE	FALSE	FALSE	jljYNn	60320926	0.469562	0.0792122	Cirrhosis	TRUE	reported	textfile	0.0731561	7.42549e-06	GCST90200172	TRUE	reported	GCST90200172	textfile	8234	2	TRUE	0.00243279	20.0755
rs117524497	A	G	A	G	-0.275921	0.0235757	0.0162444	0.0172787	FALSE	FALSE	FALSE	jljYNn	6329917	0.567732	0.0412599	Cirrhosis	TRUE	reported	textfile	0.0618302	8.09863e-06	GCST90200172	TRUE	reported	GCST90200172	textfile	8234	2	TRUE	0.00241273	19.9096
rs117693676	A	G	A	G	-0.23254	0.00674261	0.0252395	0.0365801	FALSE	FALSE	FALSE	jljYNn	52815813	0.812515	0.0284279	Cirrhosis	TRUE	reported	textfile	0.0491617	2.24398e-06	GCST90200172	TRUE	reported	GCST90200172	textfile	8234	2	TRUE	0.00270989	22.3685
rs117893056	T	C	T	C	0.0944469	0.021706	0.167832	0.170527	FALSE	FALSE	FALSE	jljYNn	84374539	0.124402	0.0141264	Cirrhosis	TRUE	reported	textfile	0.0210509	7.23733e-06	GCST90200172	TRUE	reported	GCST90200172	textfile	8234	2	TRUE	0.00243872	20.1247
rs1179381	A	G	A	G	-0.0706209	-0.0001476	0.411819	0.436857	FALSE	FALSE	FALSE	jljYNn	39260886	0.989065	0.0107693	Cirrhosis	TRUE	reported	textfile	0.0155468	5.56011e-06	GCST90200172	TRUE	reported	GCST90200172	textfile	8234	2	TRUE	0.00249969	20.629
rs11907696	T	C	T	C	-0.0871473	-0.000602478	0.195501	0.131322	FALSE	FALSE	FALSE	jljYNn	64272376	0.969427	0.0157194	Cirrhosis	TRUE	reported	textfile	0.0193218	6.47296e-06	GCST90200172	TRUE	reported	GCST90200172	textfile	8234	2	TRUE	0.00246451	20.338
rs1341164	C	T	C	T	0.201407	0.00518931	0.282341	0.275586	FALSE	FALSE	FALSE	jljYNn	95041116	0.660464	0.0118134	Cirrhosis	TRUE	reported	textfile	0.0168568	6.64301e-33	GCST90200172	TRUE	reported	GCST90200172	textfile	8234	2	TRUE	0.0170421	142.723
rs142261793	A	G	A	G	0.214311	0.0196979	0.0268011	0.048699	FALSE	FALSE	FALSE	jljYNn	38623160	0.428677	0.0248881	Cirrhosis	TRUE	reported	textfile	0.0480672	8.25066e-06	GCST90200172	TRUE	reported	GCST90200172	textfile	8234	2	TRUE	0.00240843	19.874
rs148750815	A	G	A	G	-0.432301	-0.223084	0.00859442	0.00278125	FALSE	FALSE	FALSE	jljYNn	213721391	0.0338376	0.105129	Cirrhosis	TRUE	reported	textfile	0.0825133	1.61305e-07	GCST90200172	TRUE	reported	GCST90200172	textfile	8234	2	TRUE	0.00332253	27.4422
rs151108194	A	G	A	G	-0.275319	-0.0246659	0.017033	0.0339447	FALSE	FALSE	FALSE	jljYNn	51186543	0.397065	0.0291259	Cirrhosis	TRUE	reported	textfile	0.0589619	3.02027e-06	GCST90200172	TRUE	reported	GCST90200172	textfile	8234	2	TRUE	0.00264101	21.7984
rs3783738	T	A	T	A	-0.11722	-0.0312472	0.095518	0.108134	FALSE	TRUE	FALSE	jljYNn	63504036	0.0652649	0.0169505	Cirrhosis	TRUE	reported	textfile	0.025882	5.92578e-06	GCST90200172	TRUE	reported	GCST90200172	textfile	8234	2	TRUE	0.00248494	20.507
rs4383083	A	G	A	G	-0.0760668	-0.0220605	0.650363	0.734851	FALSE	FALSE	FALSE	jljYNn	62788243	0.0653281	0.0119698	Cirrhosis	TRUE	reported	textfile	0.0164188	3.6055e-06	GCST90200172	TRUE	reported	GCST90200172	textfile	8234	2	TRUE	0.00259996	21.4586
rs4889183	C	T	C	T	-0.107733	-0.00860692	0.122207	0.0718517	FALSE	FALSE	FALSE	jljYNn	80642023	0.674497	0.0204935	Cirrhosis	TRUE	reported	textfile	0.0234756	4.45028e-06	GCST90200172	TRUE	reported	GCST90200172	textfile	8234	2	TRUE	0.0025512	21.0552
rs56075878	G	A	G	A	0.0717171	0.0217581	0.498526	0.435568	FALSE	FALSE	FALSE	jljYNn	80991395	0.0417965	0.0106891	Cirrhosis	TRUE	reported	textfile	0.015382	3.12556e-06	GCST90200172	TRUE	reported	GCST90200172	textfile	8234	2	TRUE	0.00263308	21.7327
rs6069979	A	G	A	G	-0.0739862	-0.0152137	0.396019	0.42684	FALSE	FALSE	FALSE	jljYNn	57086493	0.153248	0.0106527	Cirrhosis	TRUE	reported	textfile	0.015573	2.02497e-06	GCST90200172	TRUE	reported	GCST90200172	textfile	8234	2	TRUE	0.00273374	22.5658
rs61967766	G	A	G	A	-0.218446	0.0276068	0.0346959	0.0320471	FALSE	FALSE	FALSE	jljYNn	80512037	0.360223	0.0301733	Cirrhosis	TRUE	reported	textfile	0.0419592	1.92807e-07	GCST90200172	TRUE	reported	GCST90200172	textfile	8234	2	TRUE	0.00328092	27.0974
rs62278565	A	G	A	G	0.223284	-0.10832	0.0234071	0.00399278	FALSE	FALSE	FALSE	jljYNn	190142908	0.187226	0.0821334	Cirrhosis	TRUE	reported	textfile	0.0501455	8.47831e-06	GCST90200172	TRUE	reported	GCST90200172	textfile	8234	2	TRUE	0.00240213	19.8219
rs62366353	A	C	A	C	-0.237255	-0.0260634	0.0290209	0.037935	FALSE	FALSE	FALSE	jljYNn	74591103	0.351099	0.0279512	Cirrhosis	TRUE	reported	textfile	0.0463215	3.02465e-07	GCST90200172	TRUE	reported	GCST90200172	textfile	8234	2	TRUE	0.00317595	26.2277
rs72551330	C	T	C	T	0.617646	0.0181046	0.0146558	0.0158138	FALSE	FALSE	FALSE	jljYNn	233672032	0.670108	0.042499	Cirrhosis	TRUE	reported	textfile	0.0631631	1.39146e-22	GCST90200172	TRUE	reported	GCST90200172	textfile	8234	2	TRUE	0.0114796	95.5976
rs72760820	A	G	A	G	-0.0805174	0.00130039	0.276074	0.237855	FALSE	FALSE	FALSE	jljYNn	135118203	0.916516	0.0124056	Cirrhosis	TRUE	reported	textfile	0.0173085	3.28891e-06	GCST90200172	TRUE	reported	GCST90200172	textfile	8234	2	TRUE	0.00262126	21.6349
rs75659579	T	C	T	C	0.243052	-0.0347473	0.0214616	0.00806852	FALSE	FALSE	FALSE	jljYNn	65736827	0.554051	0.0587244	Cirrhosis	TRUE	reported	textfile	0.0524739	3.62381e-06	GCST90200172	TRUE	reported	GCST90200172	textfile	8234	2	TRUE	0.00259879	21.449
rs77758940	G	A	G	A	-0.203533	-0.0354268	0.0292716	0.0289545	FALSE	FALSE	FALSE	jljYNn	142168469	0.261204	0.0315311	Cirrhosis	TRUE	reported	textfile	0.0452931	6.99989e-06	GCST90200172	TRUE	reported	GCST90200172	textfile	8234	2	TRUE	0.00244642	20.1883
rs117765861	T	C	T	C	0.236767	0.00961824	0.0273764	0.0151248	FALSE	FALSE	FALSE	jljYNn	29873344	0.917894	0.0933027	Cirrhosis	TRUE	reported	textfile	0.0528674	7.51683e-06	GCST90200212	TRUE	reported	GCST90200212	textfile	6582	2	TRUE	0.003038	20.0509
rs117805604	T	C	T	C	0.409931	-0.116069	0.00996349	0.00961933	FALSE	FALSE	FALSE	jljYNn	130705319	0.326928	0.118399	Cirrhosis	TRUE	reported	textfile	0.086637	2.22763e-06	GCST90200212	TRUE	reported	GCST90200212	textfile	6582	2	TRUE	0.00338986	22.3812
rs12698941	C	G	C	G	-0.0990095	0.0230794	0.203724	0.327637	FALSE	TRUE	FALSE	jljYNn	70797399	0.345779	0.0244794	Cirrhosis	TRUE	reported	textfile	0.0219636	6.54751e-06	GCST90200212	TRUE	reported	GCST90200212	textfile	6582	2	TRUE	0.00307787	20.3149
rs139479736	G	C	G	C	0.373185	-0.0806263	0.0110051	0.00428878	FALSE	TRUE	FALSE	jljYNn	36930597	0.656272	0.181156	Cirrhosis	TRUE	reported	textfile	0.0836704	8.18912e-06	GCST90200212	TRUE	reported	GCST90200212	textfile	6582	2	TRUE	0.00301326	19.8872
rs139927603	C	T	C	T	0.203042	-0.0237965	0.0367288	0.0531949	FALSE	FALSE	FALSE	jljYNn	77409198	0.638346	0.0506294	Cirrhosis	TRUE	reported	textfile	0.0456579	8.70676e-06	GCST90200212	TRUE	reported	GCST90200212	textfile	6582	2	TRUE	0.00299557	19.7701
rs140629993	G	A	G	A	-0.352273	0.0883855	0.0120592	0.00929654	FALSE	FALSE	FALSE	jljYNn	176757647	0.466881	0.121482	Cirrhosis	TRUE	reported	textfile	0.0796877	9.83965e-06	GCST90200212	TRUE	reported	GCST90200212	textfile	6582	2	TRUE	0.00296027	19.5364
rs144984465	A	G	A	G	0.156618	0.034606	0.0631659	0.0602309	FALSE	FALSE	FALSE	jljYNn	150664515	0.47009	0.0479086	Cirrhosis	TRUE	reported	textfile	0.0353586	9.44916e-06	GCST90200212	TRUE	reported	GCST90200212	textfile	6582	2	TRUE	0.00297196	19.6138
rs148156878	G	A	G	A	-0.389769	0.132594	0.0117575	0.0133067	FALSE	FALSE	FALSE	jljYNn	147008926	0.184307	0.0998745	Cirrhosis	TRUE	reported	textfile	0.0806678	1.35314e-06	GCST90200212	TRUE	reported	GCST90200212	textfile	6582	2	TRUE	0.00353442	23.339
rs17059873	T	C	T	C	0.0911715	-0.0772871	0.280916	0.289347	FALSE	FALSE	FALSE	jljYNn	76759872	0.00230118	0.0253539	Cirrhosis	TRUE	reported	textfile	0.0198559	4.39741e-06	GCST90200212	TRUE	reported	GCST90200212	textfile	6582	2	TRUE	0.00319295	21.0769
rs17404330	G	A	G	A	0.181725	-0.0351762	0.0473908	0.0341326	FALSE	FALSE	FALSE	jljYNn	40921796	0.575645	0.0628419	Cirrhosis	TRUE	reported	textfile	0.0398662	5.15505e-06	GCST90200212	TRUE	reported	GCST90200212	textfile	6582	2	TRUE	0.00314697	20.7724
rs174695	T	C	T	C	-0.183984	0.025558	0.439702	0.51793	FALSE	FALSE	FALSE	jljYNn	19959946	0.260795	0.0227281	Cirrhosis	TRUE	reported	textfile	0.0178467	6.41122e-25	GCST90200212	TRUE	reported	GCST90200212	textfile	6582	2	TRUE	0.0158902	106.246
rs2483250	C	A	C	A	0.148789	0.0096827	0.910262	0.909069	FALSE	FALSE	FALSE	jljYNn	3439841	0.80666	0.0395636	Cirrhosis	TRUE	reported	textfile	0.0304323	1.0126e-06	GCST90200212	TRUE	reported	GCST90200212	textfile	6582	2	TRUE	0.00361859	23.8968
rs2677586	G	A	G	A	0.0845268	0.00246564	0.360292	0.297245	FALSE	FALSE	FALSE	jljYNn	47608474	0.921127	0.024902	Cirrhosis	TRUE	reported	textfile	0.0182113	3.45983e-06	GCST90200212	TRUE	reported	GCST90200212	textfile	6582	2	TRUE	0.00326235	21.5365
rs569437533	G	A	G	A	-0.409359	0.0153596	0.00883742	0.00995817	FALSE	FALSE	FALSE	jljYNn	39564620	0.89322	0.114427	Cirrhosis	TRUE	reported	textfile	0.0918911	8.39629e-06	GCST90200212	TRUE	reported	GCST90200212	textfile	6582	2	TRUE	0.00300605	19.8395
rs71304070	C	A	C	A	0.195563	-0.00162955	0.0455862	0.0211764	FALSE	FALSE	FALSE	jljYNn	177519019	0.983522	0.0789011	Cirrhosis	TRUE	reported	textfile	0.0415295	2.48914e-06	GCST90200212	TRUE	reported	GCST90200212	textfile	6582	2	TRUE	0.0033577	22.1681
rs72595733	C	T	C	T	-0.160572	-0.0209359	0.0697302	0.0887701	FALSE	FALSE	FALSE	jljYNn	22808825	0.599534	0.0398725	Cirrhosis	TRUE	reported	textfile	0.0338249	2.06297e-06	GCST90200212	TRUE	reported	GCST90200212	textfile	6582	2	TRUE	0.00341212	22.5286
rs72662035	A	T	A	T	-0.147288	-0.0341886	0.0807192	0.0764197	FALSE	TRUE	FALSE	jljYNn	109431546	0.424303	0.0427904	Cirrhosis	TRUE	reported	textfile	0.0315924	3.1295e-06	GCST90200212	TRUE	reported	GCST90200212	textfile	6582	2	TRUE	0.00329139	21.7289
rs72807040	G	A	G	A	0.311467	0.287091	0.0164234	0.003446	FALSE	FALSE	FALSE	jljYNn	157188291	0.147702	0.198309	Cirrhosis	TRUE	reported	textfile	0.0678069	4.35991e-06	GCST90200212	TRUE	reported	GCST90200212	textfile	6582	2	TRUE	0.00319542	21.0933
rs72939644	T	C	T	C	0.104515	-0.0831167	0.192395	0.18976	FALSE	FALSE	FALSE	jljYNn	100479103	0.00464098	0.02936	Cirrhosis	TRUE	reported	textfile	0.0220415	2.11862e-06	GCST90200212	TRUE	reported	GCST90200212	textfile	6582	2	TRUE	0.00340436	22.4772
rs77418103	T	C	T	C	0.111143	0.0299969	0.136855	0.130418	FALSE	FALSE	FALSE	jljYNn	108820572	0.372073	0.0336063	Cirrhosis	TRUE	reported	textfile	0.0251508	9.91246e-06	GCST90200212	TRUE	reported	GCST90200212	textfile	6582	2	TRUE	0.00295812	19.5222
rs79208735	T	C	T	C	0.375472	-0.151041	0.0112599	0.00582028	FALSE	FALSE	FALSE	jljYNn	117874831	0.320539	0.152052	Cirrhosis	TRUE	reported	textfile	0.0822604	5.00857e-06	GCST90200212	TRUE	reported	GCST90200212	textfile	6582	2	TRUE	0.00315532	20.8277
rs8042882	C	T	C	T	0.0901959	0.0123064	0.250039	0.237798	FALSE	FALSE	FALSE	jljYNn	70176932	0.644723	0.0266889	Cirrhosis	TRUE	reported	textfile	0.0201881	7.90381e-06	GCST90200212	TRUE	reported	GCST90200212	textfile	6582	2	TRUE	0.0030235	19.955
rs10272016	C	T	C	T	0.126316	0.0585618	0.115228	0.0854766	FALSE	FALSE	FALSE	jljYNn	16614709	0.155544	0.0412344	Cirrhosis	TRUE	reported	textfile	0.0253445	6.23009e-07	GCST90200213	TRUE	reported	GCST90200213	textfile	7673	2	TRUE	0.00322686	24.8334
rs1036147	G	T	G	T	-0.0974777	0.00143693	0.158525	0.257466	FALSE	FALSE	FALSE	jljYNn	165903847	0.955842	0.0259503	Cirrhosis	TRUE	reported	textfile	0.0216519	6.73047e-06	GCST90200213	TRUE	reported	GCST90200213	textfile	7673	2	TRUE	0.00263456	20.2631
rs11032244	C	T	C	T	-0.114039	0.00416186	0.110151	0.0926713	FALSE	FALSE	FALSE	jljYNn	33371323	0.916917	0.0398957	Cirrhosis	TRUE	reported	textfile	0.0255685	8.19114e-06	GCST90200213	TRUE	reported	GCST90200213	textfile	7673	2	TRUE	0.00258587	19.8876
rs113410524	A	G	A	G	0.327348	-0.0546158	0.015979	0.0311507	FALSE	FALSE	FALSE	jljYNn	233612493	0.403544	0.065384	Cirrhosis	TRUE	reported	textfile	0.0633413	2.36604e-07	GCST90200213	TRUE	reported	GCST90200213	textfile	7673	2	TRUE	0.00346874	26.7013
rs117133671	A	G	A	G	0.270007	0.182927	0.0186572	0.0198809	FALSE	FALSE	FALSE	jljYNn	96009627	0.0240331	0.0810631	Cirrhosis	TRUE	reported	textfile	0.0589634	4.66686e-06	GCST90200213	TRUE	reported	GCST90200213	textfile	7673	2	TRUE	0.00272543	20.9639
rs12798428	C	G	C	G	-0.23072	0.086412	0.0242412	0.0724137	FALSE	TRUE	FALSE	jljYNn	64067270	0.0496615	0.0440234	Cirrhosis	TRUE	reported	textfile	0.0515401	7.58697e-06	GCST90200213	TRUE	reported	GCST90200213	textfile	7673	2	TRUE	0.00260485	20.034
rs13030506	T	C	T	C	0.282788	0.147108	0.0161185	0.0406377	FALSE	FALSE	FALSE	jljYNn	95280623	0.00755475	0.055069	Cirrhosis	TRUE	reported	textfile	0.0629977	7.16046e-06	GCST90200213	TRUE	reported	GCST90200213	textfile	7673	2	TRUE	0.0026192	20.1446
rs144459354	T	A	T	A	0.2997	0.0956156	0.0171581	0.0179097	FALSE	TRUE	FALSE	jljYNn	59029002	0.265784	0.0859217	Cirrhosis	TRUE	reported	textfile	0.0608948	8.58387e-07	GCST90200213	TRUE	reported	GCST90200213	textfile	7673	2	TRUE	0.00314687	24.2159
rs147346510	A	G	A	G	-0.250728	-0.0509396	0.0228952	0.0364297	FALSE	FALSE	FALSE	jljYNn	573804	0.400898	0.060641	Cirrhosis	TRUE	reported	textfile	0.053805	3.16291e-06	GCST90200213	TRUE	reported	GCST90200213	textfile	7673	2	TRUE	0.00282207	21.7094
rs149641842	C	T	C	T	-0.392152	-0.122141	0.00855874	0.0223539	FALSE	FALSE	FALSE	jljYNn	158263777	0.115236	0.0775455	Cirrhosis	TRUE	reported	textfile	0.0865494	5.87164e-06	GCST90200213	TRUE	reported	GCST90200213	textfile	7673	2	TRUE	0.00266843	20.5243
rs16914924	A	G	A	G	0.349446	0.107926	0.0116294	0.0310226	FALSE	FALSE	FALSE	jljYNn	18992696	0.100684	0.0657466	Cirrhosis	TRUE	reported	textfile	0.0744747	2.70349e-06	GCST90200213	TRUE	reported	GCST90200213	textfile	7673	2	TRUE	0.0028611	22.0105
rs184454958	G	A	G	A	0.303202	0.0476243	0.0143667	0.0438117	FALSE	FALSE	FALSE	jljYNn	82480752	0.395541	0.0560542	Cirrhosis	TRUE	reported	textfile	0.0674936	7.04578e-06	GCST90200213	TRUE	reported	GCST90200213	textfile	7673	2	TRUE	0.00262321	20.1756
rs185820403	G	C	G	C	0.29175	0.0473894	0.0148942	0.0199851	FALSE	TRUE	FALSE	jljYNn	70084773	0.557503	0.080793	Cirrhosis	TRUE	reported	textfile	0.0660356	9.9588e-06	GCST90200213	TRUE	reported	GCST90200213	textfile	7673	2	TRUE	0.00253745	19.5143
rs4007923	C	T	C	T	0.0751749	-0.0115357	0.469376	0.412713	FALSE	FALSE	FALSE	jljYNn	124588403	0.618744	0.0231812	Cirrhosis	TRUE	reported	textfile	0.0159144	2.31577e-06	GCST90200213	TRUE	reported	GCST90200213	textfile	7673	2	TRUE	0.00289961	22.3076
rs447155	G	A	G	A	0.0950163	0.0677766	0.201103	0.115985	FALSE	FALSE	FALSE	jljYNn	15428462	0.0577205	0.035713	Cirrhosis	TRUE	reported	textfile	0.0197507	1.50351e-06	GCST90200213	TRUE	reported	GCST90200213	textfile	7673	2	TRUE	0.00300717	23.1376
rs55713940	T	G	T	G	-0.127868	0.076633	0.0915567	0.093672	FALSE	FALSE	FALSE	jljYNn	26249811	0.0491892	0.0389604	Cirrhosis	TRUE	reported	textfile	0.0278903	4.54677e-06	GCST90200213	TRUE	reported	GCST90200213	textfile	7673	2	TRUE	0.0027319	21.0138
rs62107897	C	T	C	T	0.166263	0.0347146	0.0517925	0.0421754	FALSE	FALSE	FALSE	jljYNn	3968042	0.549781	0.0580426	Cirrhosis	TRUE	reported	textfile	0.0373005	8.29581e-06	GCST90200213	TRUE	reported	GCST90200213	textfile	7673	2	TRUE	0.0025827	19.8632
rs690236	C	G	C	G	0.0868728	0.00669103	0.75866	0.709245	FALSE	TRUE	FALSE	jljYNn	90620220	0.788208	0.0249071	Cirrhosis	TRUE	reported	textfile	0.0186148	3.0582e-06	GCST90200213	TRUE	reported	GCST90200213	textfile	7673	2	TRUE	0.00283044	21.774
rs6929261	T	C	T	C	-0.222998	-0.106922	0.0255838	0.0458887	FALSE	FALSE	FALSE	jljYNn	14748216	0.0468684	0.0537978	Cirrhosis	TRUE	reported	textfile	0.0502478	9.08144e-06	GCST90200213	TRUE	reported	GCST90200213	textfile	7673	2	TRUE	0.00256029	19.6904
rs7537181	C	T	C	T	-0.0719334	0.0311536	0.42634	0.315897	FALSE	FALSE	FALSE	jljYNn	7407245	0.203725	0.0245109	Cirrhosis	TRUE	reported	textfile	0.0161484	8.40793e-06	GCST90200213	TRUE	reported	GCST90200213	textfile	7673	2	TRUE	0.00257938	19.8376
rs809568	G	A	G	A	-0.197554	-0.139216	0.95674	0.990391	FALSE	FALSE	FALSE	jljYNn	91437203	0.238311	0.118058	Cirrhosis	TRUE	reported	textfile	0.0388857	3.76681e-07	GCST90200213	TRUE	reported	GCST90200213	textfile	7673	2	TRUE	0.0033525	25.8035
rs9383989	T	C	T	C	0.106863	-0.00961626	0.132949	0.115527	FALSE	FALSE	FALSE	jljYNn	152335799	0.786769	0.0355487	Cirrhosis	TRUE	reported	textfile	0.0234916	5.39061e-06	GCST90200213	TRUE	reported	GCST90200213	textfile	7673	2	TRUE	0.00268964	20.6879
rs10514121	A	G	A	G	0.286687	0.366712	0.0219331	0.00441111	FALSE	FALSE	FALSE	jljYNn	74275094	0.0330583	0.172054	Cirrhosis	TRUE	reported	textfile	0.0503116	1.21063e-08	GCST90200214	TRUE	reported	GCST90200214	textfile	8081	2	TRUE	0.00400196	32.4618
rs111774594	C	G	C	G	-0.52144	-0.715356	0.00575792	0.000457827	FALSE	TRUE	FALSE	jljYNn	1057502	0.226472	0.591449	Cirrhosis	TRUE	reported	textfile	0.0976579	9.3228e-08	GCST90200214	TRUE	reported	GCST90200214	textfile	8081	2	TRUE	0.0035156	28.5027
rs116957076	T	C	T	C	-0.229486	-0.0763914	0.023358	0.0316801	FALSE	FALSE	FALSE	jljYNn	25523550	0.240763	0.0651203	Cirrhosis	TRUE	reported	textfile	0.0485245	2.25312e-06	GCST90200214	TRUE	reported	GCST90200214	textfile	8081	2	TRUE	0.0027601	22.3606
rs12523123	G	A	G	A	0.0724322	-0.0288626	0.686403	0.600527	FALSE	FALSE	FALSE	jljYNn	149460374	0.212762	0.0231641	Cirrhosis	TRUE	reported	textfile	0.0159557	5.63622e-06	GCST90200214	TRUE	reported	GCST90200214	textfile	8081	2	TRUE	0.00254367	20.6027
rs139277783	T	G	T	G	0.270073	0.0521902	0.0180768	0.01524	FALSE	FALSE	FALSE	jljYNn	38016047	0.570082	0.0918952	Cirrhosis	TRUE	reported	textfile	0.0552312	1.00907e-06	GCST90200214	TRUE	reported	GCST90200214	textfile	8081	2	TRUE	0.00295016	23.9048
rs141232858	C	A	C	A	0.3626	0.07505	0.060882	0.032354	FALSE	FALSE	FALSE	jljYNn	63107062	0.245136	0.0645733	Cirrhosis	TRUE	reported	textfile	0.0303363	6.28719e-33	GCST90200214	TRUE	reported	GCST90200214	textfile	8081	2	TRUE	0.0173722	142.831
rs146933011	A	G	A	G	-0.386396	0.39328	0.00769231	0.00117397	FALSE	FALSE	FALSE	jljYNn	155916077	0.246123	0.339087	Cirrhosis	TRUE	reported	textfile	0.0836385	3.84037e-06	GCST90200214	TRUE	reported	GCST90200214	textfile	8081	2	TRUE	0.00263416	21.3376
rs148561059	T	C	T	C	0.213046	0.0253173	0.0263357	0.0319391	FALSE	FALSE	FALSE	jljYNn	104764377	0.702309	0.06624	Cirrhosis	TRUE	reported	textfile	0.0464102	4.42207e-06	GCST90200214	TRUE	reported	GCST90200214	textfile	8081	2	TRUE	0.0026009	21.0675
rs148766126	G	T	G	T	-0.208353	-0.00833282	0.0363229	0.0341107	FALSE	FALSE	FALSE	jljYNn	110262445	0.894817	0.0630267	Cirrhosis	TRUE	reported	textfile	0.0393001	1.14793e-07	GCST90200214	TRUE	reported	GCST90200214	textfile	8081	2	TRUE	0.00346608	28.0999
rs150441104	C	T	C	T	-0.251936	-0.0231442	0.0208333	0.042688	FALSE	FALSE	FALSE	jljYNn	20998206	0.686901	0.0574206	Cirrhosis	TRUE	reported	textfile	0.0524519	1.56158e-06	GCST90200214	TRUE	reported	GCST90200214	textfile	8081	2	TRUE	0.00284679	23.0648
rs17729686	T	C	T	C	0.30018	-0.0443263	0.0143671	0.0410804	FALSE	FALSE	FALSE	jljYNn	84042297	0.436312	0.0569428	Cirrhosis	TRUE	reported	textfile	0.0612473	9.52932e-07	GCST90200214	TRUE	reported	GCST90200214	textfile	8081	2	TRUE	0.00296371	24.015
rs183379387	T	C	T	C	0.428098	0.287067	0.00863676	0.00330673	FALSE	FALSE	FALSE	jljYNn	105345067	0.156847	0.202766	Cirrhosis	TRUE	reported	textfile	0.0796807	7.75782e-08	GCST90200214	TRUE	reported	GCST90200214	textfile	8081	2	TRUE	0.00355932	28.8584
rs188570852	A	G	A	G	-0.30938	-0.107558	0.0122844	0.0116534	FALSE	FALSE	FALSE	jljYNn	81878040	0.308721	0.105666	Cirrhosis	TRUE	reported	textfile	0.0666969	3.50785e-06	GCST90200214	TRUE	reported	GCST90200214	textfile	8081	2	TRUE	0.00265554	21.5113
rs2035647	G	A	G	A	0.0837558	-0.00153739	0.791682	0.812584	FALSE	FALSE	FALSE	jljYNn	138114823	0.95764	0.0289444	Cirrhosis	TRUE	reported	textfile	0.0182005	4.18753e-06	GCST90200214	TRUE	reported	GCST90200214	textfile	8081	2	TRUE	0.00261373	21.1717
rs4233083	T	C	T	C	-0.0673679	-0.0190298	0.417624	0.363053	FALSE	FALSE	FALSE	jljYNn	70553303	0.419901	0.0235928	Cirrhosis	TRUE	reported	textfile	0.0147979	5.30017e-06	GCST90200214	TRUE	reported	GCST90200214	textfile	8081	2	TRUE	0.00255816	20.7204
rs476805	G	C	G	C	-0.0908142	-0.0485826	0.154625	0.209323	FALSE	TRUE	FALSE	jljYNn	12647842	0.0817805	0.0279138	Cirrhosis	TRUE	reported	textfile	0.0204189	8.68572e-06	GCST90200214	TRUE	reported	GCST90200214	textfile	8081	2	TRUE	0.00244183	19.7759
rs4801415	C	G	C	G	-0.0727105	-0.0299618	0.448215	0.378526	FALSE	TRUE	TRUE	jljYNn	56971343	0.200461	0.0234033	Cirrhosis	TRUE	reported	textfile	0.0148158	9.21883e-07	GCST90200214	TRUE	reported	GCST90200214	textfile	8081	2	FALSE	0.00297157	24.0789
rs55834920	T	C	T	C	-0.120671	-0.021598	0.102387	0.0679418	FALSE	FALSE	FALSE	jljYNn	31626839	0.6317	0.0450581	Cirrhosis	TRUE	reported	textfile	0.0243312	7.06604e-07	GCST90200214	TRUE	reported	GCST90200214	textfile	8081	2	TRUE	0.00303455	24.5907
rs7034409	A	G	A	G	-0.191816	-0.0049414	0.0301062	0.0251386	FALSE	FALSE	FALSE	jljYNn	2182290	0.945925	0.0728558	Cirrhosis	TRUE	reported	textfile	0.0430271	8.27145e-06	GCST90200214	TRUE	reported	GCST90200214	textfile	8081	2	TRUE	0.00245332	19.8691
rs72702904	C	G	C	G	-0.122186	-0.0988692	0.0838259	0.104921	FALSE	TRUE	FALSE	jljYNn	14472329	0.00900119	0.0378517	Cirrhosis	TRUE	reported	textfile	0.0266149	4.41385e-06	GCST90200214	TRUE	reported	GCST90200214	textfile	8081	2	TRUE	0.00260134	21.071
rs72790679	A	G	A	G	-0.454672	0.100361	0.0166189	0.00833913	FALSE	FALSE	FALSE	jljYNn	31431289	0.429199	0.126948	Cirrhosis	TRUE	reported	textfile	0.0569641	1.44302e-15	GCST90200214	TRUE	reported	GCST90200214	textfile	8081	2	TRUE	0.00782201	63.6922
rs78319869	C	T	C	T	-0.252113	-0.0114708	0.021187	0.0530824	FALSE	FALSE	FALSE	jljYNn	86061593	0.821132	0.0507355	Cirrhosis	TRUE	reported	textfile	0.0505544	6.13368e-07	GCST90200214	TRUE	reported	GCST90200214	textfile	8081	2	TRUE	0.00306812	24.8637
rs810823	A	G	A	G	0.178017	0.0209622	0.0405439	0.022214	FALSE	FALSE	FALSE	jljYNn	119543902	0.78679	0.0774999	Cirrhosis	TRUE	reported	textfile	0.037174	1.6782e-06	GCST90200214	TRUE	reported	GCST90200214	textfile	8081	2	TRUE	0.00282975	22.9265
rs9282858	T	C	T	C	-0.430671	-0.123823	0.0337477	0.0237812	FALSE	FALSE	FALSE	jljYNn	31580756	0.0978769	0.0748068	Cirrhosis	TRUE	reported	textfile	0.0406957	3.58438e-26	GCST90200214	TRUE	reported	GCST90200214	textfile	8081	2	TRUE	0.0136695	111.966
rs9400332	T	C	T	C	-0.10845	-0.0516872	0.108962	0.144592	FALSE	FALSE	FALSE	jljYNn	109860837	0.109865	0.0323288	Cirrhosis	TRUE	reported	textfile	0.0235874	4.2697e-06	GCST90200214	TRUE	reported	GCST90200214	textfile	8081	2	TRUE	0.00260915	21.1345
rs972283	G	A	G	A	0.0810732	-0.0022147	0.517226	0.542492	FALSE	FALSE	FALSE	jljYNn	130782095	0.922285	0.0227019	Cirrhosis	TRUE	reported	textfile	0.0146239	2.95818e-08	GCST90200214	TRUE	reported	GCST90200214	textfile	8081	2	TRUE	0.00378891	30.727
rs9808045	A	C	A	C	-0.151037	-0.00780077	0.055142	0.0489015	FALSE	FALSE	FALSE	jljYNn	88424446	0.881982	0.0525458	Cirrhosis	TRUE	reported	textfile	0.0321271	2.58589e-06	GCST90200214	TRUE	reported	GCST90200214	textfile	8081	2	TRUE	0.00272755	22.0961
rs9961693	G	A	G	A	-0.0774534	0.0333835	0.250602	0.226701	FALSE	FALSE	FALSE	jljYNn	61613422	0.217822	0.0270895	Cirrhosis	TRUE	reported	textfile	0.0170806	5.77136e-06	GCST90200214	TRUE	reported	GCST90200214	textfile	8081	2	TRUE	0.00253808	20.5574
rs112446152	T	C	T	C	0.583456	0.114648	0.00381538	0.0145723	FALSE	FALSE	FALSE	jljYNn	1096902	0.226543	0.0948042	Cirrhosis	TRUE	reported	textfile	0.123644	2.37188e-06	GCST90200265	TRUE	reported	GCST90200265	textfile	8159	2	TRUE	0.00272176	22.262
rs116983038	A	G	A	G	-0.375546	-0.10274	0.00913886	0.00626705	FALSE	FALSE	FALSE	jljYNn	52142064	0.481029	0.145803	Cirrhosis	TRUE	reported	textfile	0.079647	2.4155e-06	GCST90200265	TRUE	reported	GCST90200265	textfile	8159	2	TRUE	0.00271749	22.227
rs1275201	C	T	C	T	0.0698071	-0.00064715	0.466947	0.439203	FALSE	FALSE	FALSE	jljYNn	69012518	0.97745	0.0228949	Cirrhosis	TRUE	reported	textfile	0.0154289	6.05572e-06	GCST90200265	TRUE	reported	GCST90200265	textfile	8159	2	TRUE	0.00250267	20.4655
rs13269731	C	T	C	T	0.0813134	-0.0340512	0.602724	0.668516	FALSE	FALSE	FALSE	jljYNn	68285578	0.158228	0.0241317	Cirrhosis	TRUE	reported	textfile	0.0157156	2.29085e-07	GCST90200265	TRUE	reported	GCST90200265	textfile	8159	2	TRUE	0.00327041	26.7643
rs17233604	C	T	C	T	-0.107505	-0.0441317	0.143914	0.223733	FALSE	FALSE	FALSE	jljYNn	135204512	0.106529	0.0273432	Cirrhosis	TRUE	reported	textfile	0.0217588	7.78122e-07	GCST90200265	TRUE	reported	GCST90200265	textfile	8159	2	TRUE	0.002983	24.4051
rs17393065	A	C	A	C	0.0915896	0.0213765	0.215902	0.30283	FALSE	FALSE	FALSE	jljYNn	30895733	0.387127	0.0247173	Cirrhosis	TRUE	reported	textfile	0.0185782	8.22499e-07	GCST90200265	TRUE	reported	GCST90200265	textfile	8159	2	TRUE	0.00297	24.2985
rs1980840	T	C	T	C	-0.100016	0.0457985	0.13534	0.120481	FALSE	FALSE	FALSE	jljYNn	74631225	0.188625	0.0348368	Cirrhosis	TRUE	reported	textfile	0.022437	8.28728e-06	GCST90200265	TRUE	reported	GCST90200265	textfile	8159	2	TRUE	0.0024295	19.8657
rs2741045	T	C	T	C	0.480272	0.0477386	0.29539	0.337944	FALSE	FALSE	FALSE	jljYNn	233671494	0.0461318	0.0239389	Cirrhosis	TRUE	reported	textfile	0.0158627	1e-200	GCST90200265	TRUE	reported	GCST90200265	textfile	8159	2	TRUE	0.101005	916.461
rs34079268	C	T	C	T	-0.0793055	-0.0377225	0.257852	0.259849	FALSE	FALSE	FALSE	jljYNn	24988584	0.145568	0.0259196	Cirrhosis	TRUE	reported	textfile	0.0177092	7.52721e-06	GCST90200265	TRUE	reported	GCST90200265	textfile	8159	2	TRUE	0.00245192	20.0494
rs4881150	T	G	T	G	-0.17335	-0.0516893	0.954953	0.944058	FALSE	FALSE	FALSE	jljYNn	3301962	0.292526	0.0491065	Cirrhosis	TRUE	reported	textfile	0.0365555	2.11506e-06	GCST90200265	TRUE	reported	GCST90200265	textfile	8159	2	TRUE	0.00274859	22.482
rs62182849	A	G	A	G	-0.0950689	-0.00307732	0.152278	0.15973	FALSE	FALSE	FALSE	jljYNn	203594924	0.920545	0.030851	Cirrhosis	TRUE	reported	textfile	0.0213368	8.36506e-06	GCST90200265	TRUE	reported	GCST90200265	textfile	8159	2	TRUE	0.00242731	19.8478
rs6705993	A	G	A	G	-0.0793174	0.00111317	0.572813	0.524375	FALSE	FALSE	FALSE	jljYNn	233302980	0.960931	0.0227247	Cirrhosis	TRUE	reported	textfile	0.0153033	2.18316e-07	GCST90200265	TRUE	reported	GCST90200265	textfile	8159	2	TRUE	0.00328173	26.8572
rs67981690	G	A	G	A	0.102497	-0.00430882	0.131712	0.190392	FALSE	FALSE	FALSE	jljYNn	21190952	0.881324	0.0288619	Cirrhosis	TRUE	reported	textfile	0.0225151	5.30464e-06	GCST90200265	TRUE	reported	GCST90200265	textfile	8159	2	TRUE	0.00253359	20.719
rs7238594	C	T	C	T	0.0731396	0.0181728	0.42175	0.375577	FALSE	FALSE	FALSE	jljYNn	76391136	0.43745	0.0234033	Cirrhosis	TRUE	reported	textfile	0.0158456	3.91639e-06	GCST90200265	TRUE	reported	GCST90200265	textfile	8159	2	TRUE	0.00260446	21.3001
rs75326967	T	C	T	C	-0.0974304	-0.0184218	0.144386	0.182107	FALSE	FALSE	FALSE	jljYNn	105700802	0.531015	0.0294063	Cirrhosis	TRUE	reported	textfile	0.0216782	6.97655e-06	GCST90200265	TRUE	reported	GCST90200265	textfile	8159	2	TRUE	0.00246963	20.1946
rs77777980	T	C	T	C	0.243387	0.0998623	0.0191458	0.00850051	FALSE	FALSE	FALSE	jljYNn	16910224	0.423605	0.124799	Cirrhosis	TRUE	reported	textfile	0.0545617	8.16698e-06	GCST90200265	TRUE	reported	GCST90200265	textfile	8159	2	TRUE	0.0024329	19.8936
rs8027151	G	A	G	A	0.0812654	-0.0751244	0.278554	0.207422	FALSE	FALSE	FALSE	jljYNn	58616781	0.0085929	0.0285879	Cirrhosis	TRUE	reported	textfile	0.0174168	3.07228e-06	GCST90200265	TRUE	reported	GCST90200265	textfile	8159	2	TRUE	0.00266122	21.7655
rs1051664	T	C	T	C	0.0695571	0.0125009	0.383789	0.473631	FALSE	FALSE	FALSE	jljYNn	44651313	0.581601	0.0226857	Cirrhosis	TRUE	reported	textfile	0.0155272	7.47467e-06	GCST90200299	TRUE	reported	GCST90200299	textfile	8243	2	TRUE	0.0024286	20.0628
rs10901104	T	C	T	C	-0.0705581	0.0138612	0.406526	0.459234	FALSE	FALSE	FALSE	jljYNn	131822477	0.542313	0.0227486	Cirrhosis	TRUE	reported	textfile	0.0156281	6.33676e-06	GCST90200299	TRUE	reported	GCST90200299	textfile	8243	2	TRUE	0.00246674	20.3787
rs10913299	T	G	T	G	-0.07406	-0.0273687	0.342649	0.2848	FALSE	FALSE	FALSE	jljYNn	177220762	0.27706	0.0251794	Cirrhosis	TRUE	reported	textfile	0.0161795	4.70768e-06	GCST90200299	TRUE	reported	GCST90200299	textfile	8243	2	TRUE	0.00253542	20.9475
rs112033869	T	C	T	C	-0.251098	0.0507906	0.0198975	0.0766096	FALSE	FALSE	FALSE	jljYNn	121467696	0.233395	0.0426218	Cirrhosis	TRUE	reported	textfile	0.054404	3.9227e-06	GCST90200299	TRUE	reported	GCST90200299	textfile	8243	2	TRUE	0.00257762	21.2971
rs114002064	T	G	T	G	-0.197982	-0.0907679	0.0294584	0.0475381	FALSE	FALSE	FALSE	jljYNn	54359158	0.089275	0.0534171	Cirrhosis	TRUE	reported	textfile	0.0443316	7.97221e-06	GCST90200299	TRUE	reported	GCST90200299	textfile	8243	2	TRUE	0.00241374	19.9397
rs114590763	G	T	G	T	0.25337	-0.0109091	0.020022	0.0237785	FALSE	FALSE	FALSE	jljYNn	45857836	0.883004	0.07413	Cirrhosis	TRUE	reported	textfile	0.0542462	3.00107e-06	GCST90200299	TRUE	reported	GCST90200299	textfile	8243	2	TRUE	0.0026396	21.8105
rs11571545	A	G	A	G	-0.22131	0.0857929	0.0239252	0.0302808	FALSE	FALSE	FALSE	jljYNn	212615699	0.192709	0.0658626	Cirrhosis	TRUE	reported	textfile	0.0492626	7.04026e-06	GCST90200299	TRUE	reported	GCST90200299	textfile	8243	2	TRUE	0.00244242	20.1773
rs116283733	T	C	T	C	-0.355525	-0.250029	0.0102229	0.00249496	FALSE	FALSE	FALSE	jljYNn	10972997	0.329197	0.256248	Cirrhosis	TRUE	reported	textfile	0.075736	2.67554e-06	GCST90200299	TRUE	reported	GCST90200299	textfile	8243	2	TRUE	0.00266619	22.0308
rs117332859	A	G	A	G	0.371969	-0.0794668	0.00826045	0.00176048	FALSE	FALSE	FALSE	jljYNn	9551285	0.77254	0.274921	Cirrhosis	TRUE	reported	textfile	0.0834078	8.20978e-06	GCST90200299	TRUE	reported	GCST90200299	textfile	8243	2	TRUE	0.00240696	19.8836
rs117998954	C	T	C	T	-0.260583	-0.149778	0.0185915	0.010299	FALSE	FALSE	FALSE	jljYNn	23647934	0.197986	0.11635	Cirrhosis	TRUE	reported	textfile	0.0565985	4.14328e-06	GCST90200299	TRUE	reported	GCST90200299	textfile	8243	2	TRUE	0.00256497	21.1922
rs145664949	A	G	A	G	0.0968185	-0.00969863	0.155536	0.186899	FALSE	FALSE	FALSE	jljYNn	98351123	0.740925	0.0293338	Cirrhosis	TRUE	reported	textfile	0.0215977	7.36668e-06	GCST90200299	TRUE	reported	GCST90200299	textfile	8243	2	TRUE	0.00243197	20.0908
rs146433379	G	A	G	A	-0.350462	-0.100684	0.0106801	0.0202727	FALSE	FALSE	FALSE	jljYNn	5791727	0.224393	0.082872	Cirrhosis	TRUE	reported	textfile	0.0744622	2.51919e-06	GCST90200299	TRUE	reported	GCST90200299	textfile	8243	2	TRUE	0.00268015	22.1465
rs146803328	A	G	A	G	-0.133743	-0.0915025	0.0676843	0.0604911	FALSE	FALSE	FALSE	jljYNn	17971684	0.0549845	0.0476824	Cirrhosis	TRUE	reported	textfile	0.0299289	7.86953e-06	GCST90200299	TRUE	reported	GCST90200299	textfile	8243	2	TRUE	0.00241671	19.9644
rs148681765	T	G	T	G	0.210109	0.0653807	0.0269207	0.0540422	FALSE	FALSE	FALSE	jljYNn	18281920	0.193335	0.0502629	Cirrhosis	TRUE	reported	textfile	0.0468415	7.27335e-06	GCST90200299	TRUE	reported	GCST90200299	textfile	8243	2	TRUE	0.00243491	20.1151
rs1513139	A	C	A	C	-0.0777449	-0.0223169	0.433248	0.53081	FALSE	FALSE	FALSE	jljYNn	62716206	0.326533	0.0227463	Cirrhosis	TRUE	reported	textfile	0.0152167	3.2358e-07	GCST90200299	TRUE	reported	GCST90200299	textfile	8243	2	TRUE	0.00315678	26.0974
rs182804848	C	T	C	T	-0.581234	0.216638	0.00395233	0.000233417	FALSE	FALSE	FALSE	jljYNn	26309659	0.785742	0.79692	Cirrhosis	TRUE	reported	textfile	0.120994	1.55669e-06	GCST90200299	TRUE	reported	GCST90200299	textfile	8243	2	TRUE	0.00279174	23.0711
rs2326624	A	T	A	T	-0.074366	0.0244449	0.395253	0.449943	FALSE	TRUE	TRUE	jljYNn	127562290	0.284607	0.0228451	Cirrhosis	TRUE	reported	textfile	0.0155823	1.81988e-06	GCST90200299	TRUE	reported	GCST90200299	textfile	8243	2	FALSE	0.00275551	22.7709
rs2371397	A	G	A	G	-0.0735865	0.00691344	0.384227	0.362573	FALSE	FALSE	FALSE	jljYNn	144404409	0.769979	0.0236435	Cirrhosis	TRUE	reported	textfile	0.0158513	3.4453e-06	GCST90200299	TRUE	reported	GCST90200299	textfile	8243	2	TRUE	0.00260764	21.5457
rs28589375	A	G	A	G	0.073274	0.0174161	0.327503	0.380965	FALSE	FALSE	FALSE	jljYNn	101664444	0.45575	0.0233503	Cirrhosis	TRUE	reported	textfile	0.016325	7.17451e-06	GCST90200299	TRUE	reported	GCST90200299	textfile	8243	2	TRUE	0.00243808	20.1413
rs324420	A	C	A	C	0.266532	0.0228593	0.208976	0.284408	FALSE	FALSE	FALSE	jljYNn	46405089	0.362486	0.0251025	Cirrhosis	TRUE	reported	textfile	0.0184136	1.75021e-47	GCST90200299	TRUE	reported	GCST90200299	textfile	8243	2	TRUE	0.0247876	209.467
rs35199440	C	T	C	T	-0.146014	-0.100419	0.0680929	0.110614	FALSE	FALSE	FALSE	jljYNn	190032915	0.00657279	0.0369495	Cirrhosis	TRUE	reported	textfile	0.029951	1.08754e-06	GCST90200299	TRUE	reported	GCST90200299	textfile	8243	2	TRUE	0.00287495	23.7608
rs4684366	C	T	C	T	-0.080234	-0.0173583	0.259037	0.308709	FALSE	FALSE	FALSE	jljYNn	2871333	0.479793	0.0245647	Cirrhosis	TRUE	reported	textfile	0.0176673	5.58846e-06	GCST90200299	TRUE	reported	GCST90200299	textfile	8243	2	TRUE	0.00249578	20.6192
rs56104591	T	G	T	G	0.129562	0.0112994	0.078125	0.0501133	FALSE	FALSE	FALSE	jljYNn	163285817	0.831712	0.0531719	Cirrhosis	TRUE	reported	textfile	0.028262	4.55447e-06	GCST90200299	TRUE	reported	GCST90200299	textfile	8243	2	TRUE	0.00254307	21.0109
rs6580231	A	C	A	C	-0.113974	-0.0129789	0.100049	0.0778226	FALSE	FALSE	FALSE	jljYNn	142150581	0.758518	0.0422178	Cirrhosis	TRUE	reported	textfile	0.0252719	6.48548e-06	GCST90200299	TRUE	reported	GCST90200299	textfile	8243	2	TRUE	0.00246139	20.3344
rs74791474	A	G	A	G	0.214453	-0.00351943	0.0266578	0.0500643	FALSE	FALSE	FALSE	jljYNn	15490795	0.945673	0.0516484	Cirrhosis	TRUE	reported	textfile	0.0466667	4.3189e-06	GCST90200299	TRUE	reported	GCST90200299	textfile	8243	2	TRUE	0.00255537	21.1127
rs78307740	A	G	A	G	-0.189116	0.0243383	0.0327869	0.0264566	FALSE	FALSE	FALSE	jljYNn	21309277	0.733198	0.0713997	Cirrhosis	TRUE	reported	textfile	0.0426752	9.35727e-06	GCST90200299	TRUE	reported	GCST90200299	textfile	8243	2	TRUE	0.00237677	19.6336
rs9530666	C	A	C	A	-0.0696023	-0.0161674	0.532841	0.53646	FALSE	FALSE	FALSE	jljYNn	77482029	0.476988	0.022734	Cirrhosis	TRUE	reported	textfile	0.0153911	6.11892e-06	GCST90200299	TRUE	reported	GCST90200299	textfile	8243	2	TRUE	0.00247484	20.4457
rs11086004	G	A	G	A	0.0827305	-0.00115128	0.385888	0.37452	FALSE	FALSE	FALSE	jljYNn	15864082	0.960734	0.0233846	Cirrhosis	TRUE	reported	textfile	0.0156921	1.34865e-07	GCST90200302	TRUE	reported	GCST90200302	textfile	8192	2	TRUE	0.00338149	27.7884
rs118136643	T	G	T	G	-0.293475	0.0507152	0.0150923	0.00457456	FALSE	FALSE	FALSE	jljYNn	33046412	0.769138	0.172792	Cirrhosis	TRUE	reported	textfile	0.0630921	3.29494e-06	GCST90200302	TRUE	reported	GCST90200302	textfile	8192	2	TRUE	0.00263425	21.6315
rs11884298	C	T	C	T	-0.0749085	0.0299081	0.338528	0.40427	FALSE	FALSE	FALSE	jljYNn	188884759	0.196294	0.0231454	Cirrhosis	TRUE	reported	textfile	0.0162934	4.27661e-06	GCST90200302	TRUE	reported	GCST90200302	textfile	8192	2	TRUE	0.00257353	21.1316
rs12580691	C	T	C	T	0.257149	-0.0710505	0.020611	0.0131574	FALSE	FALSE	FALSE	jljYNn	104112807	0.479072	0.100383	Cirrhosis	TRUE	reported	textfile	0.0544028	2.28119e-06	GCST90200302	TRUE	reported	GCST90200302	textfile	8192	2	TRUE	0.00271991	22.3368
rs17039540	A	C	A	C	-0.078713	0.00268424	0.298066	0.355132	FALSE	FALSE	FALSE	jljYNn	160402122	0.909815	0.0236975	Cirrhosis	TRUE	reported	textfile	0.0167051	2.45396e-06	GCST90200302	TRUE	reported	GCST90200302	textfile	8192	2	TRUE	0.0027029	22.1967
rs188247550	T	C	T	C	-0.33405	0.411172	0.0105937	0.050621	FALSE	FALSE	FALSE	jljYNn	19285807	3.16811e-19	0.0458758	Cirrhosis	TRUE	reported	textfile	0.074823	8.02406e-06	GCST90200302	TRUE	reported	GCST90200302	textfile	8192	2	TRUE	0.00242721	19.9272
rs2149372	T	C	T	C	0.0796389	0.0325771	0.624672	0.55096	FALSE	FALSE	FALSE	jljYNn	114606637	0.154024	0.0228537	Cirrhosis	TRUE	reported	textfile	0.0159251	5.70839e-07	GCST90200302	TRUE	reported	GCST90200302	textfile	8192	2	TRUE	0.00304349	25.0023
rs2461051	T	G	T	G	-0.0739351	0.0025849	0.304614	0.298551	FALSE	FALSE	FALSE	jljYNn	79688215	0.916998	0.0248035	Cirrhosis	TRUE	reported	textfile	0.0166382	8.84305e-06	GCST90200302	TRUE	reported	GCST90200302	textfile	8192	2	TRUE	0.00240466	19.7416
rs2565001	T	C	T	C	-0.266015	-0.0436266	0.979741	0.988586	FALSE	FALSE	FALSE	jljYNn	54530900	0.682268	0.10657	Cirrhosis	TRUE	reported	textfile	0.0546157	1.1122e-06	GCST90200302	TRUE	reported	GCST90200302	textfile	8192	2	TRUE	0.00288756	23.7176
rs28601761	G	C	G	C	-0.0768094	-0.038362	0.424058	0.410806	FALSE	TRUE	TRUE	jljYNn	125487789	0.0952621	0.0229951	Cirrhosis	TRUE	reported	textfile	0.0154294	6.42064e-07	GCST90200302	TRUE	reported	GCST90200302	textfile	8192	2	FALSE	0.00301598	24.7756
rs34823060	A	G	A	G	0.071461	-0.00575083	0.439503	0.519544	FALSE	FALSE	FALSE	jljYNn	33517318	0.800374	0.0227428	Cirrhosis	TRUE	reported	textfile	0.0158383	6.42458e-06	GCST90200302	TRUE	reported	GCST90200302	textfile	8192	2	TRUE	0.00247887	20.3524
rs38476	T	C	T	C	0.134884	-0.0366708	0.0830581	0.0613628	FALSE	FALSE	FALSE	jljYNn	30558202	0.438404	0.0473239	Cirrhosis	TRUE	reported	textfile	0.0277224	1.14149e-06	GCST90200302	TRUE	reported	GCST90200302	textfile	8192	2	TRUE	0.00288148	23.6675
rs4486471	C	T	C	T	0.0742818	0.00411496	0.387304	0.446559	FALSE	FALSE	FALSE	jljYNn	19730138	0.856595	0.0227711	Cirrhosis	TRUE	reported	textfile	0.0160218	3.54728e-06	GCST90200302	TRUE	reported	GCST90200302	textfile	8192	2	TRUE	0.00261706	21.49
rs55885903	A	T	A	T	0.0986774	0.0440368	0.203356	0.155119	FALSE	TRUE	FALSE	jljYNn	13960940	0.160559	0.0313833	Cirrhosis	TRUE	reported	textfile	0.0191337	2.5061e-07	GCST90200302	TRUE	reported	GCST90200302	textfile	8192	2	TRUE	0.00323623	26.5908
rs61157638	T	C	T	C	0.116793	0.00972783	0.0957447	0.143368	FALSE	FALSE	FALSE	jljYNn	166653967	0.763159	0.0322825	Cirrhosis	TRUE	reported	textfile	0.025951	6.77805e-06	GCST90200302	TRUE	reported	GCST90200302	textfile	8192	2	TRUE	0.0024664	20.2497
rs62193654	A	G	A	G	-0.109661	0.0390542	0.134967	0.120483	FALSE	FALSE	FALSE	jljYNn	230822245	0.262974	0.0348888	Cirrhosis	TRUE	reported	textfile	0.0223522	9.2919e-07	GCST90200302	TRUE	reported	GCST90200302	textfile	8192	2	TRUE	0.00292954	24.0634
rs631106	A	C	A	C	-0.0956491	0.0465753	0.336291	0.264171	FALSE	FALSE	FALSE	jljYNn	62436136	0.070544	0.025755	Cirrhosis	TRUE	reported	textfile	0.0162684	4.11696e-09	GCST90200302	TRUE	reported	GCST90200302	textfile	8192	2	TRUE	0.00420197	34.5594
rs66726372	G	T	G	T	0.330582	-0.0774716	0.0112428	0.0128143	FALSE	FALSE	FALSE	jljYNn	37203800	0.444127	0.101238	Cirrhosis	TRUE	reported	textfile	0.0720173	4.42574e-06	GCST90200302	TRUE	reported	GCST90200302	textfile	8192	2	TRUE	0.00256554	21.0658
rs6965619	C	A	C	A	0.0787702	-0.00496713	0.732264	0.748191	FALSE	FALSE	FALSE	jljYNn	12893103	0.849069	0.0261006	Cirrhosis	TRUE	reported	textfile	0.017339	5.54745e-06	GCST90200302	TRUE	reported	GCST90200302	textfile	8192	2	TRUE	0.002513	20.6334
rs72635337	G	A	G	A	0.168179	0.044429	0.0430643	0.0454909	FALSE	FALSE	FALSE	jljYNn	60205403	0.414219	0.0544146	Cirrhosis	TRUE	reported	textfile	0.0378249	8.73773e-06	GCST90200302	TRUE	reported	GCST90200302	textfile	8192	2	TRUE	0.00240742	19.7643
rs72787471	T	G	T	G	0.239168	-0.0198508	0.0219175	0.0393006	FALSE	FALSE	FALSE	jljYNn	63824718	0.733655	0.0583387	Cirrhosis	TRUE	reported	textfile	0.052476	5.17249e-06	GCST90200302	TRUE	reported	GCST90200302	textfile	8192	2	TRUE	0.00252927	20.7672
rs73020674	T	C	T	C	-0.254682	-0.00634073	0.0180885	0.0131863	FALSE	FALSE	FALSE	jljYNn	4223942	0.950334	0.101797	Cirrhosis	TRUE	reported	textfile	0.0572206	8.55235e-06	GCST90200302	TRUE	reported	GCST90200302	textfile	8192	2	TRUE	0.00241242	19.8055
rs75701409	A	G	A	G	0.265838	0.0233392	0.0167379	0.0120565	FALSE	FALSE	FALSE	jljYNn	117281891	0.826494	0.106474	Cirrhosis	TRUE	reported	textfile	0.0591237	6.91446e-06	GCST90200302	TRUE	reported	GCST90200302	textfile	8192	2	TRUE	0.00246179	20.2118
rs7631091	G	A	G	A	0.153757	0.0196212	0.0586258	0.0359618	FALSE	FALSE	FALSE	jljYNn	124553170	0.748578	0.0612177	Cirrhosis	TRUE	reported	textfile	0.0322876	1.9159e-06	GCST90200302	TRUE	reported	GCST90200302	textfile	8192	2	TRUE	0.00276063	22.6721
rs79710316	A	G	A	G	-0.291238	0.0338775	0.0131369	0.0310009	FALSE	FALSE	FALSE	jljYNn	101790490	0.608578	0.0661534	Cirrhosis	TRUE	reported	textfile	0.0657868	9.55548e-06	GCST90200302	TRUE	reported	GCST90200302	textfile	8192	2	TRUE	0.00238666	19.5935
rs8085620	C	T	C	T	-0.0761706	-0.0174211	0.688459	0.768435	FALSE	FALSE	FALSE	jljYNn	37406597	0.51878	0.0269999	Cirrhosis	TRUE	reported	textfile	0.0166985	5.07826e-06	GCST90200302	TRUE	reported	GCST90200302	textfile	8192	2	TRUE	0.00253354	20.8024
rs9355979	T	C	T	C	0.0803885	0.0221567	0.255882	0.243179	FALSE	FALSE	FALSE	jljYNn	162113670	0.402482	0.0264654	Cirrhosis	TRUE	reported	textfile	0.0173964	3.81943e-06	GCST90200302	TRUE	reported	GCST90200302	textfile	8192	2	TRUE	0.00259985	21.3483
rs964184	C	G	C	G	-0.116928	-0.000371136	0.868708	0.854974	FALSE	TRUE	FALSE	jljYNn	116778201	0.99078	0.0321185	Cirrhosis	TRUE	reported	textfile	0.0226287	2.37569e-07	GCST90200302	TRUE	reported	GCST90200302	textfile	8192	2	TRUE	0.00324874	26.6939
rs1047891	A	C	A	C	0.20419	0.0264328	0.309685	0.321408	FALSE	FALSE	FALSE	jljYNn	210675783	0.276975	0.0243141	Cirrhosis	TRUE	reported	textfile	0.0151579	2.32241e-41	GCST90200323	TRUE	reported	GCST90200323	textfile	8285	2	TRUE	0.0214333	181.42
rs11243013	G	A	G	A	-0.0805228	0.0172775	0.221409	0.18881	FALSE	FALSE	FALSE	jljYNn	5434713	0.551722	0.0290289	Cirrhosis	TRUE	reported	textfile	0.0171879	2.80155e-06	GCST90200323	TRUE	reported	GCST90200323	textfile	8285	2	TRUE	0.00264211	21.9426
rs1145086	G	A	G	A	0.107918	0.00695494	0.364685	0.413444	FALSE	FALSE	FALSE	jljYNn	45362129	0.7622	0.0229844	Cirrhosis	TRUE	reported	textfile	0.0146647	1.85239e-13	GCST90200323	TRUE	reported	GCST90200323	textfile	8285	2	TRUE	0.00649411	54.1423
rs115284235	G	A	G	A	0.217906	-0.108052	0.0255558	0.0246204	FALSE	FALSE	FALSE	jljYNn	125619582	0.141241	0.0734457	Cirrhosis	TRUE	reported	textfile	0.0447358	1.11069e-06	GCST90200323	TRUE	reported	GCST90200323	textfile	8285	2	TRUE	0.00285557	23.7205
rs117112755	A	G	A	G	-0.282515	-0.098365	0.0124486	0.036832	FALSE	FALSE	FALSE	jljYNn	34763757	0.101082	0.0599921	Cirrhosis	TRUE	reported	textfile	0.0635642	8.80729e-06	GCST90200323	TRUE	reported	GCST90200323	textfile	8285	2	TRUE	0.00237865	19.7494
rs12506181	C	T	C	T	-0.0748052	0.00243547	0.26265	0.356515	FALSE	FALSE	FALSE	jljYNn	15966154	0.91816	0.0237024	Cirrhosis	TRUE	reported	textfile	0.0159952	2.915e-06	GCST90200323	TRUE	reported	GCST90200323	textfile	8285	2	TRUE	0.00263297	21.8665
rs12521617	A	G	A	G	0.113352	0.0518106	0.0992315	0.0940239	FALSE	FALSE	FALSE	jljYNn	175885609	0.183313	0.0389371	Cirrhosis	TRUE	reported	textfile	0.0235122	1.4284e-06	GCST90200323	TRUE	reported	GCST90200323	textfile	8285	2	TRUE	0.00279745	23.2363
rs12877168	C	A	C	A	0.0648696	-0.00341109	0.414529	0.338994	FALSE	FALSE	FALSE	jljYNn	65446751	0.886936	0.0239909	Cirrhosis	TRUE	reported	textfile	0.0143996	6.63897e-06	GCST90200323	TRUE	reported	GCST90200323	textfile	8285	2	TRUE	0.00244358	20.2898
rs142560218	T	C	T	C	-0.291565	-0.0171881	0.0129744	0.0129417	FALSE	FALSE	FALSE	jljYNn	66339067	0.868658	0.103941	Cirrhosis	TRUE	reported	textfile	0.0627012	3.31815e-06	GCST90200323	TRUE	reported	GCST90200323	textfile	8285	2	TRUE	0.00260312	21.6179
rs142907014	C	T	C	T	0.210104	0.0788534	0.0233684	0.0140693	FALSE	FALSE	FALSE	jljYNn	46702492	0.417165	0.097188	Cirrhosis	TRUE	reported	textfile	0.0469426	7.61387e-06	GCST90200323	TRUE	reported	GCST90200323	textfile	8285	2	TRUE	0.00241209	20.0276
rs143845801	C	G	C	G	-0.442907	-0.0530993	0.00683688	0.0851465	FALSE	TRUE	FALSE	jljYNn	84805233	0.19178	0.0406788	Cirrhosis	TRUE	reported	textfile	0.0857218	2.3814e-07	GCST90200323	TRUE	reported	GCST90200323	textfile	8285	2	TRUE	0.00321183	26.6893
rs17445209	G	A	G	A	-0.165923	0.00488059	0.0407421	0.0769365	FALSE	FALSE	FALSE	jljYNn	126391903	0.908061	0.0422617	Cirrhosis	TRUE	reported	textfile	0.0354728	2.9043e-06	GCST90200323	TRUE	reported	GCST90200323	textfile	8285	2	TRUE	0.00263381	21.8735
rs201778594	A	C	A	C	0.344455	0.0214204	0.00834442	0.0482885	FALSE	FALSE	FALSE	jljYNn	131076033	0.685259	0.0528513	Cirrhosis	TRUE	reported	textfile	0.0771535	8.02388e-06	GCST90200323	TRUE	reported	GCST90200323	textfile	8285	2	TRUE	0.00240004	19.9273
rs2074184	A	G	A	G	-0.0792298	0.0277524	0.191422	0.123711	FALSE	FALSE	FALSE	jljYNn	13243729	0.42185	0.0345516	Cirrhosis	TRUE	reported	textfile	0.0177206	7.78353e-06	GCST90200323	TRUE	reported	GCST90200323	textfile	8285	2	TRUE	0.00240703	19.9855
rs2542930	C	G	C	G	0.109286	0.0079505	0.091686	0.0858453	FALSE	TRUE	FALSE	jljYNn	210843606	0.844788	0.0406108	Cirrhosis	TRUE	reported	textfile	0.0247276	9.88865e-06	GCST90200323	TRUE	reported	GCST90200323	textfile	8285	2	TRUE	0.00235207	19.5281
rs2781656	T	C	T	C	0.0881896	0.0275378	0.213574	0.279621	FALSE	FALSE	FALSE	jljYNn	131561431	0.276249	0.0252922	Cirrhosis	TRUE	reported	textfile	0.017502	4.68386e-07	GCST90200323	TRUE	reported	GCST90200323	textfile	8285	2	TRUE	0.00305519	25.3837
rs28372141	C	T	C	T	-0.858248	-0.109247	0.00163122	0.0326889	FALSE	FALSE	FALSE	jljYNn	81470433	0.0869161	0.0638164	Cirrhosis	TRUE	reported	textfile	0.174475	8.69781e-07	GCST90200323	TRUE	reported	GCST90200323	textfile	8285	2	TRUE	0.00291206	24.191
rs34060476	G	A	G	A	-0.0978411	-0.00253689	0.126242	0.131989	FALSE	FALSE	FALSE	jljYNn	73623626	0.93963	0.0334969	Cirrhosis	TRUE	reported	textfile	0.021121	3.61437e-06	GCST90200323	TRUE	reported	GCST90200323	textfile	8285	2	TRUE	0.00258344	21.454
rs4516950	G	T	G	T	0.0706068	-0.0630073	0.29519	0.228784	FALSE	FALSE	FALSE	jljYNn	101095306	0.0199448	0.0270721	Cirrhosis	TRUE	reported	textfile	0.0154804	5.08985e-06	GCST90200323	TRUE	reported	GCST90200323	textfile	8285	2	TRUE	0.00250465	20.7981
rs4658949	T	G	T	G	-0.0726387	-0.0083966	0.319566	0.269355	FALSE	FALSE	FALSE	jljYNn	231812573	0.743209	0.0256302	Cirrhosis	TRUE	reported	textfile	0.0154288	2.50148e-06	GCST90200323	TRUE	reported	GCST90200323	textfile	8285	2	TRUE	0.0026682	22.1599
rs55746827	C	A	C	A	0.0767088	-0.0275674	0.238343	0.230878	FALSE	FALSE	FALSE	jljYNn	95450513	0.305616	0.0269091	Cirrhosis	TRUE	reported	textfile	0.0166838	4.26964e-06	GCST90200323	TRUE	reported	GCST90200323	textfile	8285	2	TRUE	0.00254508	21.1347
rs7609488	T	G	T	G	0.0697085	0.0102771	0.3112	0.286642	FALSE	FALSE	FALSE	jljYNn	101166266	0.682645	0.0251362	Cirrhosis	TRUE	reported	textfile	0.0154346	6.29062e-06	GCST90200323	TRUE	reported	GCST90200323	textfile	8285	2	TRUE	0.00245595	20.3928
rs78802404	A	T	A	T	0.282386	0.128973	0.0130545	0.00100532	FALSE	TRUE	FALSE	jljYNn	41817942	0.719527	0.359164	Cirrhosis	TRUE	reported	textfile	0.0618332	4.94968e-06	GCST90200323	TRUE	reported	GCST90200323	textfile	8285	2	TRUE	0.00251107	20.8515
rs977835	T	C	T	C	-0.124776	-0.0684626	0.920964	0.934486	FALSE	FALSE	FALSE	jljYNn	98157689	0.133179	0.0455906	Cirrhosis	TRUE	reported	textfile	0.0270849	4.08831e-06	GCST90200323	TRUE	reported	GCST90200323	textfile	8285	2	TRUE	0.00255508	21.2179
rs117785841	T	C	T	C	-0.213752	0.0265136	0.0280603	0.0337593	FALSE	FALSE	FALSE	jljYNn	148575466	0.673051	0.0628338	Cirrhosis	TRUE	reported	textfile	0.0460655	3.48131e-06	GCST90200378	TRUE	reported	GCST90200378	textfile	8193	2	TRUE	0.00262111	21.526
rs117891749	C	A	C	A	-0.374245	-0.156836	0.0113551	0.0234499	FALSE	FALSE	FALSE	jljYNn	89507093	0.0391381	0.0760333	Cirrhosis	TRUE	reported	textfile	0.0723008	2.26429e-07	GCST90200378	TRUE	reported	GCST90200378	textfile	8193	2	TRUE	0.0032596	26.7867
rs12259037	A	G	A	G	-0.0760723	-0.0249539	0.409035	0.407724	FALSE	FALSE	FALSE	jljYNn	30011150	0.280841	0.0231391	Cirrhosis	TRUE	reported	textfile	0.0155973	1.07567e-06	GCST90200378	TRUE	reported	GCST90200378	textfile	8193	2	TRUE	0.00289502	23.782
rs1256287	G	A	G	A	0.0727783	-0.00857479	0.583885	0.609716	FALSE	FALSE	FALSE	jljYNn	161684903	0.711602	0.0231936	Cirrhosis	TRUE	reported	textfile	0.0155254	2.76284e-06	GCST90200378	TRUE	reported	GCST90200378	textfile	8193	2	TRUE	0.00267493	21.9691
rs13118145	C	G	C	G	0.0925462	0.0199882	0.167353	0.135574	FALSE	TRUE	FALSE	jljYNn	122096386	0.548155	0.0332843	Cirrhosis	TRUE	reported	textfile	0.0206021	7.05287e-06	GCST90200378	TRUE	reported	GCST90200378	textfile	8193	2	TRUE	0.00245687	20.1738
rs138297249	A	G	A	G	0.211721	-0.0261437	0.029914	0.0337617	FALSE	FALSE	FALSE	jljYNn	36187530	0.678307	0.063031	Cirrhosis	TRUE	reported	textfile	0.0448985	2.41054e-06	GCST90200378	TRUE	reported	GCST90200378	textfile	8193	2	TRUE	0.00270673	22.231
rs149635829	T	C	T	C	0.284848	0.0872373	0.017295	0.030045	FALSE	FALSE	FALSE	jljYNn	43150219	0.193516	0.0670928	Cirrhosis	TRUE	reported	textfile	0.0595312	1.71105e-06	GCST90200378	TRUE	reported	GCST90200378	textfile	8193	2	TRUE	0.00278665	22.8892
rs17861928	T	C	T	C	-0.169028	0.00485174	0.0445927	0.0473146	FALSE	FALSE	FALSE	jljYNn	117447883	0.928462	0.0540404	Cirrhosis	TRUE	reported	textfile	0.0375934	6.91752e-06	GCST90200378	TRUE	reported	GCST90200378	textfile	8193	2	TRUE	0.00246139	20.211
rs2513777	T	C	T	C	0.186563	0.119311	0.963836	0.960346	FALSE	FALSE	FALSE	jljYNn	94099935	0.0399328	0.0580747	Cirrhosis	TRUE	reported	textfile	0.0413651	6.47772e-06	GCST90200378	TRUE	reported	GCST90200378	textfile	8193	2	TRUE	0.00247664	20.3365
rs34564588	C	T	C	T	0.0856391	0.0168689	0.206662	0.170033	FALSE	FALSE	FALSE	jljYNn	24051983	0.576545	0.0302073	Cirrhosis	TRUE	reported	textfile	0.0193139	9.24723e-06	GCST90200378	TRUE	reported	GCST90200378	textfile	8193	2	TRUE	0.00239398	19.6561
rs4491436	C	A	C	A	0.122851	0.0234693	0.205472	0.208102	FALSE	FALSE	FALSE	jljYNn	94338363	0.399382	0.0278493	Cirrhosis	TRUE	reported	textfile	0.018762	5.83584e-11	GCST90200378	TRUE	reported	GCST90200378	textfile	8193	2	TRUE	0.00520582	42.864
rs5994434	A	G	A	G	0.100944	-0.0019771	0.127291	0.140779	FALSE	FALSE	FALSE	jljYNn	31833663	0.951572	0.0325539	Cirrhosis	TRUE	reported	textfile	0.0227811	9.37731e-06	GCST90200378	TRUE	reported	GCST90200378	textfile	8193	2	TRUE	0.00239072	19.6293
rs60852193	A	G	A	G	0.0807042	0.0423505	0.241354	0.143578	FALSE	FALSE	FALSE	jljYNn	147314614	0.191971	0.0324582	Cirrhosis	TRUE	reported	textfile	0.0178589	6.21352e-06	GCST90200378	TRUE	reported	GCST90200378	textfile	8193	2	TRUE	0.00248633	20.4163
rs62456322	C	T	C	T	0.156196	-0.00160287	0.0694655	0.0641901	FALSE	FALSE	FALSE	jljYNn	32208313	0.972548	0.0465783	Cirrhosis	TRUE	reported	textfile	0.0303979	2.77109e-07	GCST90200378	TRUE	reported	GCST90200378	textfile	8193	2	TRUE	0.00321227	26.3965
rs6937159	G	C	G	C	-0.0770372	0.00082485	0.305991	0.303181	FALSE	TRUE	FALSE	jljYNn	97712229	0.973309	0.024653	Cirrhosis	TRUE	reported	textfile	0.0167022	3.98039e-06	GCST90200378	TRUE	reported	GCST90200378	textfile	8193	2	TRUE	0.00258991	21.269
rs72862263	G	A	G	A	0.217854	-0.0561821	0.0248747	0.0182592	FALSE	FALSE	FALSE	jljYNn	43820702	0.510093	0.0852932	Cirrhosis	TRUE	reported	textfile	0.0489717	8.64492e-06	GCST90200378	TRUE	reported	GCST90200378	textfile	8193	2	TRUE	0.00240963	19.7849
rs73204696	T	C	T	C	0.0896859	-0.0340629	0.223642	0.203788	FALSE	FALSE	FALSE	jljYNn	55098132	0.225384	0.028097	Cirrhosis	TRUE	reported	textfile	0.0183646	1.04154e-06	GCST90200378	TRUE	reported	GCST90200378	textfile	8193	2	TRUE	0.00290255	23.844
rs7405731	G	A	G	A	-0.0879808	-0.0142819	0.752475	0.691406	FALSE	FALSE	FALSE	jljYNn	41769673	0.562467	0.0246587	Cirrhosis	TRUE	reported	textfile	0.0187385	2.66364e-06	GCST90200378	TRUE	reported	GCST90200378	textfile	8193	2	TRUE	0.00268347	22.0394
rs7684188	A	G	A	G	0.0892371	0.0515406	0.178131	0.225048	FALSE	FALSE	FALSE	jljYNn	145322033	0.0575016	0.0271341	Cirrhosis	TRUE	reported	textfile	0.0200891	8.91036e-06	GCST90200378	TRUE	reported	GCST90200378	textfile	8193	2	TRUE	0.0024026	19.7271
rs11076826	C	G	C	G	0.0823221	0.00793152	0.751323	0.721349	FALSE	TRUE	FALSE	jljYNn	4377009	0.501559	0.0118022	Cirrhosis	TRUE	reported	textfile	0.0176419	3.06704e-06	GCST90200383	TRUE	reported	GCST90200383	textfile	8014	2	TRUE	0.00270966	21.7688
rs112565244	T	C	T	C	0.197764	-0.0131782	0.0311056	0.0276931	FALSE	FALSE	FALSE	jljYNn	32262196	0.681618	0.0321218	Cirrhosis	TRUE	reported	textfile	0.0441541	7.50117e-06	GCST90200383	TRUE	reported	GCST90200383	textfile	8014	2	TRUE	0.00249699	20.056
rs113546193	T	C	T	C	0.281671	0.0698659	0.0171633	0.0150952	FALSE	FALSE	FALSE	jljYNn	40856499	0.107873	0.0434536	Cirrhosis	TRUE	reported	textfile	0.0594085	2.12406e-06	GCST90200383	TRUE	reported	GCST90200383	textfile	8014	2	TRUE	0.00279719	22.4739
rs117519040	T	G	T	G	-0.239089	-0.0076205	0.0207422	0.0459577	FALSE	FALSE	FALSE	jljYNn	69063421	0.763806	0.0253606	Cirrhosis	TRUE	reported	textfile	0.0537818	8.76738e-06	GCST90200383	TRUE	reported	GCST90200383	textfile	8014	2	TRUE	0.00245997	19.7579
rs117682342	A	G	A	G	-0.208057	0.0285989	0.0297537	0.0118755	FALSE	FALSE	FALSE	jljYNn	60839796	0.562112	0.0493334	Cirrhosis	TRUE	reported	textfile	0.0452631	4.29403e-06	GCST90200383	TRUE	reported	GCST90200383	textfile	8014	2	TRUE	0.00262956	21.1236
rs118181180	A	C	A	C	0.247899	0.1612	0.0213563	0.00710861	FALSE	FALSE	FALSE	jljYNn	59275432	0.0134168	0.0651971	Cirrhosis	TRUE	reported	textfile	0.0530305	2.94446e-06	GCST90200383	TRUE	reported	GCST90200383	textfile	8014	2	TRUE	0.00271936	21.8469
rs12586836	T	C	T	C	0.0894695	0.00861406	0.198864	0.223555	FALSE	FALSE	FALSE	jljYNn	51268476	0.499979	0.0127706	Cirrhosis	TRUE	reported	textfile	0.0192877	3.50653e-06	GCST90200383	TRUE	reported	GCST90200383	textfile	8014	2	TRUE	0.00267778	21.512
rs12608955	C	T	C	T	0.11527	0.00116909	0.201051	0.248694	FALSE	FALSE	FALSE	jljYNn	32911901	0.923742	0.0122134	Cirrhosis	TRUE	reported	textfile	0.0190321	1.39e-09	GCST90200383	TRUE	reported	GCST90200383	textfile	8014	2	TRUE	0.00455645	36.6734
rs13219502	C	T	C	T	0.115186	0.0278723	0.0996867	0.147603	FALSE	FALSE	FALSE	jljYNn	94692318	0.0621141	0.014941	Cirrhosis	TRUE	reported	textfile	0.0255563	6.57093e-06	GCST90200383	TRUE	reported	GCST90200383	textfile	8014	2	TRUE	0.00252845	20.3093
rs13260564	C	T	C	T	0.0718385	0.0149818	0.591619	0.591046	FALSE	FALSE	FALSE	jljYNn	6176378	0.163409	0.0107497	Cirrhosis	TRUE	reported	textfile	0.0161835	9.03765e-06	GCST90200383	TRUE	reported	GCST90200383	textfile	8014	2	TRUE	0.00245275	19.6998
rs151323928	A	G	A	G	-0.304324	-0.0205686	0.0129413	0.0316129	FALSE	FALSE	FALSE	jljYNn	182260063	0.496629	0.0302567	Cirrhosis	TRUE	reported	textfile	0.0673605	6.24744e-06	GCST90200383	TRUE	reported	GCST90200383	textfile	8014	2	TRUE	0.00254043	20.4058
rs182681029	A	G	A	G	0.282822	-0.0309134	0.0155505	0.0147766	FALSE	FALSE	FALSE	jljYNn	182979292	0.480938	0.0438615	Cirrhosis	TRUE	reported	textfile	0.0619556	4.99712e-06	GCST90200383	TRUE	reported	GCST90200383	textfile	8014	2	TRUE	0.00259351	20.8332
rs2321699	T	C	T	C	-0.199338	-0.00525512	0.967473	0.989714	FALSE	FALSE	FALSE	jljYNn	163501074	0.919842	0.0522208	Cirrhosis	TRUE	reported	textfile	0.0440645	6.07426e-06	GCST90200383	TRUE	reported	GCST90200383	textfile	8014	2	TRUE	0.0025471	20.4595
rs2789543	T	C	T	C	-0.0856484	0.0197225	0.268337	0.222109	FALSE	FALSE	FALSE	jljYNn	111638276	0.120347	0.012697	Cirrhosis	TRUE	reported	textfile	0.0177504	1.39886e-06	GCST90200383	TRUE	reported	GCST90200383	textfile	8014	2	TRUE	0.00289676	23.2763
rs28941785	T	C	T	C	0.917097	0.113175	0.0103061	0.00448012	FALSE	FALSE	FALSE	jljYNn	70415987	0.147599	0.0781558	Cirrhosis	TRUE	reported	textfile	0.075582	6.99288e-34	GCST90200383	TRUE	reported	GCST90200383	textfile	8014	2	TRUE	0.0180401	147.192
rs41265109	A	G	A	G	-0.220442	-0.0621882	0.0349937	0.0245592	FALSE	FALSE	FALSE	jljYNn	231791587	0.0672094	0.0339777	Cirrhosis	TRUE	reported	textfile	0.0418019	1.33856e-07	GCST90200383	TRUE	reported	GCST90200383	textfile	8014	2	TRUE	0.00345814	27.8028
rs41289989	T	C	T	C	0.207805	-0.0387187	0.0307364	0.0280952	FALSE	FALSE	FALSE	jljYNn	77419804	0.223676	0.0318198	Cirrhosis	TRUE	reported	textfile	0.043836	2.13183e-06	GCST90200383	TRUE	reported	GCST90200383	textfile	8014	2	TRUE	0.00279631	22.4668
rs479229	G	A	G	A	0.0864996	0.0150883	0.244266	0.275573	FALSE	FALSE	FALSE	jljYNn	27330110	0.200283	0.0117809	Cirrhosis	TRUE	reported	textfile	0.0179182	1.38276e-06	GCST90200383	TRUE	reported	GCST90200383	textfile	8014	2	TRUE	0.00289954	23.2987
rs60931351	T	A	T	A	-0.143908	-0.00702834	0.06675	0.109356	FALSE	TRUE	FALSE	jljYNn	56013343	0.679502	0.0170119	Cirrhosis	TRUE	reported	textfile	0.030567	2.50228e-06	GCST90200383	TRUE	reported	GCST90200383	textfile	8014	2	TRUE	0.00275813	22.1593
rs61701247	C	T	C	T	-0.119316	0.00166097	0.0969868	0.110178	FALSE	FALSE	FALSE	jljYNn	109245518	0.921766	0.0169127	Cirrhosis	TRUE	reported	textfile	0.0262263	5.37773e-06	GCST90200383	TRUE	reported	GCST90200383	textfile	8014	2	TRUE	0.00257605	20.6926
rs61949546	A	C	A	C	-0.152747	0.0122832	0.0626018	0.0803794	FALSE	FALSE	FALSE	jljYNn	56609230	0.528943	0.0195089	Cirrhosis	TRUE	reported	textfile	0.031347	1.1003e-06	GCST90200383	TRUE	reported	GCST90200383	textfile	8014	2	TRUE	0.00295406	23.738
rs6477541	A	C	A	C	-0.0712463	0.0011138	0.376103	0.404467	FALSE	FALSE	FALSE	jljYNn	106743887	0.917604	0.0107663	Cirrhosis	TRUE	reported	textfile	0.0159488	7.92523e-06	GCST90200383	TRUE	reported	GCST90200383	textfile	8014	2	TRUE	0.00248393	19.9508
rs6773724	G	A	G	A	0.0744782	0.0220988	0.702872	0.789855	FALSE	FALSE	FALSE	jljYNn	133924646	0.0883894	0.0129691	Cirrhosis	TRUE	reported	textfile	0.0168552	9.92942e-06	GCST90200383	TRUE	reported	GCST90200383	textfile	8014	2	TRUE	0.00243044	19.5201
rs71333666	C	T	C	T	0.126984	0.0240937	0.0863773	0.0529825	FALSE	FALSE	FALSE	jljYNn	130436010	0.304645	0.0234711	Cirrhosis	TRUE	reported	textfile	0.0270173	2.60055e-06	GCST90200383	TRUE	reported	GCST90200383	textfile	8014	2	TRUE	0.00274897	22.0854
rs72641968	T	C	T	C	0.0988959	-0.00237149	0.161935	0.143208	FALSE	FALSE	FALSE	jljYNn	37828169	0.877394	0.015372	Cirrhosis	TRUE	reported	textfile	0.0217462	5.42284e-06	GCST90200383	TRUE	reported	GCST90200383	textfile	8014	2	TRUE	0.00257407	20.6767
rs75395288	T	C	T	C	0.230124	-0.0426345	0.0248657	0.0197696	FALSE	FALSE	FALSE	jljYNn	9193949	0.269207	0.038587	Cirrhosis	TRUE	reported	textfile	0.0492713	3.00412e-06	GCST90200383	TRUE	reported	GCST90200383	textfile	8014	2	TRUE	0.0027146	21.8086
rs77585417	T	C	T	C	0.258435	0.0855443	0.0193658	0.0161888	FALSE	FALSE	FALSE	jljYNn	63241660	0.0420494	0.0420772	Cirrhosis	TRUE	reported	textfile	0.0556245	3.38328e-06	GCST90200383	TRUE	reported	GCST90200383	textfile	8014	2	TRUE	0.00268629	21.5805
rs77623996	C	T	C	T	-0.28528	-0.0244433	0.0149029	0.0192754	FALSE	FALSE	FALSE	jljYNn	120280598	0.525325	0.0384838	Cirrhosis	TRUE	reported	textfile	0.0634537	6.92857e-06	GCST90200383	TRUE	reported	GCST90200383	textfile	8014	2	TRUE	0.00251585	20.2079
rs78069146	C	T	C	T	0.105674	0.0402757	0.116569	0.0594685	FALSE	FALSE	FALSE	jljYNn	46628037	0.0699294	0.0222227	Cirrhosis	TRUE	reported	textfile	0.0237382	8.52215e-06	GCST90200383	TRUE	reported	GCST90200383	textfile	8014	2	TRUE	0.00246671	19.8122
rs79143472	A	G	A	G	0.270618	0.0397534	0.0164766	0.0102115	FALSE	FALSE	FALSE	jljYNn	16826520	0.452544	0.0529213	Cirrhosis	TRUE	reported	textfile	0.0597879	6.00255e-06	GCST90200383	TRUE	reported	GCST90200383	textfile	8014	2	TRUE	0.00254993	20.4823
rs80192356	T	A	T	A	0.148313	0.00140927	0.0595702	0.0472775	FALSE	TRUE	FALSE	jljYNn	100338085	0.954695	0.0248058	Cirrhosis	TRUE	reported	textfile	0.0326983	5.73852e-06	GCST90200383	TRUE	reported	GCST90200383	textfile	8014	2	TRUE	0.00256062	20.5684
rs9506902	A	G	A	G	0.0766542	-0.0183735	0.703669	0.621454	FALSE	FALSE	FALSE	jljYNn	22669506	0.092668	0.010927	Cirrhosis	TRUE	reported	textfile	0.0172315	8.64748e-06	GCST90200383	TRUE	reported	GCST90200383	textfile	8014	2	TRUE	0.00246323	19.7841
rs999306	A	G	A	G	0.0801281	0.0129593	0.231852	0.208636	FALSE	FALSE	FALSE	jljYNn	44613435	0.31836	0.0129875	Cirrhosis	TRUE	reported	textfile	0.0180737	9.27583e-06	GCST90200383	TRUE	reported	GCST90200383	textfile	8014	2	TRUE	0.0024466	19.6502
rs111949383	G	C	G	C	-0.157178	0.0368297	0.0609262	0.100785	FALSE	TRUE	FALSE	jljYNn	56248371	0.332683	0.0380188	Cirrhosis	TRUE	reported	textfile	0.0319576	8.72781e-07	GCST90200451	TRUE	reported	GCST90200451	textfile	8231	2	TRUE	0.00293027	24.1841
rs113787886	T	C	T	C	-0.145784	-0.0131133	0.0601665	0.0624156	FALSE	FALSE	FALSE	jljYNn	76938990	0.780691	0.0470994	Cirrhosis	TRUE	reported	textfile	0.0323166	6.44877e-06	GCST90200451	TRUE	reported	GCST90200451	textfile	8231	2	TRUE	0.00246629	20.3452
rs116530753	A	G	A	G	-0.163019	-0.1303	0.0503041	0.0330235	FALSE	FALSE	FALSE	jljYNn	156785921	0.0397054	0.0633509	Cirrhosis	TRUE	reported	textfile	0.0352874	3.84217e-06	GCST90200451	TRUE	reported	GCST90200451	textfile	8231	2	TRUE	0.00258619	21.3369
rs117628926	C	T	C	T	-0.337496	-0.150783	0.0123192	0.0151202	FALSE	FALSE	FALSE	jljYNn	87952364	0.110351	0.0944389	Cirrhosis	TRUE	reported	textfile	0.0697418	1.30349e-06	GCST90200451	TRUE	reported	GCST90200451	textfile	8231	2	TRUE	0.00283703	23.4124
rs138115093	A	C	A	C	-0.346897	-0.180201	0.0104128	0.0127221	FALSE	FALSE	FALSE	jljYNn	101932483	0.0768546	0.101853	Cirrhosis	TRUE	reported	textfile	0.0756298	4.50128e-06	GCST90200451	TRUE	reported	GCST90200451	textfile	8231	2	TRUE	0.00254949	21.0334
rs141744792	A	G	A	G	0.462135	-0.00622473	0.00676252	0.00526773	FALSE	FALSE	FALSE	jljYNn	9667496	0.96883	0.1593	Cirrhosis	TRUE	reported	textfile	0.0937888	8.33317e-07	GCST90200451	TRUE	reported	GCST90200451	textfile	8231	2	TRUE	0.00294106	24.2734
rs142692985	C	G	C	G	0.368194	0.0555819	0.00875912	0.0140586	FALSE	TRUE	FALSE	jljYNn	33720884	0.558603	0.0950251	Cirrhosis	TRUE	reported	textfile	0.0808325	5.23798e-06	GCST90200451	TRUE	reported	GCST90200451	textfile	8231	2	TRUE	0.00251441	20.7432
rs143072068	C	T	C	T	-0.262861	-0.2871	0.0170531	0.00457816	FALSE	FALSE	FALSE	jljYNn	109276811	0.102278	0.175714	Cirrhosis	TRUE	reported	textfile	0.0588223	7.86826e-06	GCST90200451	TRUE	reported	GCST90200451	textfile	8231	2	TRUE	0.00242027	19.9647
rs147978816	A	G	A	G	0.333893	0.405854	0.0117798	0.00214308	FALSE	FALSE	FALSE	jljYNn	46952339	0.117662	0.259387	Cirrhosis	TRUE	reported	textfile	0.0715021	3.01662e-06	GCST90200451	TRUE	reported	GCST90200451	textfile	8231	2	TRUE	0.00264226	21.8008
rs16954302	C	T	C	T	0.195007	-0.0194068	0.0347577	0.0463799	FALSE	FALSE	FALSE	jljYNn	54200953	0.719598	0.0540588	Cirrhosis	TRUE	reported	textfile	0.0419576	3.35634e-06	GCST90200451	TRUE	reported	GCST90200451	textfile	8231	2	TRUE	0.00261751	21.596
rs17339807	C	T	C	T	0.317528	0.0892758	0.0122293	0.00391486	FALSE	FALSE	FALSE	jljYNn	80014444	0.625634	0.182986	Cirrhosis	TRUE	reported	textfile	0.0701025	5.91306e-06	GCST90200451	TRUE	reported	GCST90200451	textfile	8231	2	TRUE	0.00248636	20.5112
rs180797894	T	C	T	C	0.291062	0.0180785	0.0150757	0.0381978	FALSE	FALSE	FALSE	jljYNn	86056614	0.759663	0.0590948	Cirrhosis	TRUE	reported	textfile	0.063422	4.44764e-06	GCST90200451	TRUE	reported	GCST90200451	textfile	8231	2	TRUE	0.00255228	21.0565
rs2247680	A	G	A	G	-0.117349	0.030948	0.0943934	0.120824	FALSE	FALSE	FALSE	jljYNn	122109418	0.375629	0.0349308	Cirrhosis	TRUE	reported	textfile	0.0262114	7.56912e-06	GCST90200451	TRUE	reported	GCST90200451	textfile	8231	2	TRUE	0.00242923	20.0389
rs2671912	C	T	C	T	-0.0765102	0.00329015	0.728395	0.708469	FALSE	FALSE	FALSE	jljYNn	374992	0.895178	0.0249716	Cirrhosis	TRUE	reported	textfile	0.0172042	8.69995e-06	GCST90200451	TRUE	reported	GCST90200451	textfile	8231	2	TRUE	0.00239704	19.7726
rs3731644	C	T	C	T	0.115371	-0.0238483	0.100353	0.0803845	FALSE	FALSE	FALSE	jljYNn	235041233	0.567772	0.0417412	Cirrhosis	TRUE	reported	textfile	0.0253386	5.28432e-06	GCST90200451	TRUE	reported	GCST90200451	textfile	8231	2	TRUE	0.00251237	20.7263
rs4657374	T	A	T	A	0.0799866	0.00721457	0.303984	0.274023	FALSE	TRUE	FALSE	jljYNn	164791381	0.777934	0.0255826	Cirrhosis	TRUE	reported	textfile	0.0168167	1.97095e-06	GCST90200451	TRUE	reported	GCST90200451	textfile	8231	2	TRUE	0.002741	22.6176
rs61947277	A	G	A	G	0.106667	0.0276947	0.135483	0.0809175	FALSE	FALSE	FALSE	jljYNn	29906434	0.508788	0.0419157	Cirrhosis	TRUE	reported	textfile	0.0226918	2.59305e-06	GCST90200451	TRUE	reported	GCST90200451	textfile	8231	2	TRUE	0.00267735	22.0911
rs7122025	C	G	C	G	0.0813511	0.0264233	0.760388	0.830339	FALSE	TRUE	FALSE	jljYNn	1795607	0.383891	0.0303455	Cirrhosis	TRUE	reported	textfile	0.0180737	6.76129e-06	GCST90200451	TRUE	reported	GCST90200451	textfile	8231	2	TRUE	0.00245534	20.2548
rs73065156	G	A	G	A	-0.299701	-0.0338237	0.0160662	0.0044589	FALSE	FALSE	FALSE	jljYNn	193114771	0.850494	0.179448	Cirrhosis	TRUE	reported	textfile	0.060688	7.87692e-07	GCST90200451	TRUE	reported	GCST90200451	textfile	8231	2	TRUE	0.00295415	24.3818
rs75392355	G	T	G	T	-0.203051	-0.0765408	0.0287713	0.0230383	FALSE	FALSE	FALSE	jljYNn	96219629	0.314534	0.0761028	Cirrhosis	TRUE	reported	textfile	0.0454861	8.04372e-06	GCST90200451	TRUE	reported	GCST90200451	textfile	8231	2	TRUE	0.00241518	19.9227
rs77738983	C	T	C	T	-0.205464	-0.0260355	0.0334552	0.0430494	FALSE	FALSE	FALSE	jljYNn	60136125	0.639711	0.0556192	Cirrhosis	TRUE	reported	textfile	0.0423034	1.19233e-06	GCST90200451	TRUE	reported	GCST90200451	textfile	8231	2	TRUE	0.00285776	23.5839
rs9332635	C	T	C	T	-0.076653	-0.0110519	0.270876	0.218819	FALSE	FALSE	FALSE	jljYNn	169526195	0.686287	0.0273631	Cirrhosis	TRUE	reported	textfile	0.01724	8.73915e-06	GCST90200451	TRUE	reported	GCST90200451	textfile	8231	2	TRUE	0.00239601	19.7642
rs9564752	T	C	T	C	-0.102857	0.0125623	0.84101	0.891998	FALSE	FALSE	FALSE	jljYNn	70834481	0.731902	0.036668	Cirrhosis	TRUE	reported	textfile	0.0210617	1.04174e-06	GCST90200451	TRUE	reported	GCST90200451	textfile	8231	2	TRUE	0.00288916	23.8438
rs9823785	A	G	A	G	-0.0734514	-0.0654282	0.316741	0.360565	FALSE	FALSE	FALSE	jljYNn	141342596	0.00570755	0.0236705	Cirrhosis	TRUE	reported	textfile	0.0166079	9.74799e-06	GCST90200451	TRUE	reported	GCST90200451	textfile	8231	2	TRUE	0.00237076	19.5553
rs9962055	G	A	G	A	0.0999643	0.0121544	0.141432	0.153074	FALSE	FALSE	FALSE	jljYNn	68153003	0.70311	0.0318908	Cirrhosis	TRUE	reported	textfile	0.0223312	7.58945e-06	GCST90200451	TRUE	reported	GCST90200451	textfile	8231	2	TRUE	0.00242861	20.0337
rs144614844	A	T	A	T	0.29767	-0.00548465	0.0158151	0.0216809	FALSE	TRUE	FALSE	jljYNn	13522597	0.946541	0.0817977	Cirrhosis	TRUE	reported	textfile	0.0628285	2.1603e-06	GCST90200494	TRUE	reported	GCST90200494	textfile	8002	2	TRUE	0.00279732	22.4413
rs147274077	T	A	T	A	0.162929	-0.0279	0.0540592	0.0315075	FALSE	TRUE	FALSE	jljYNn	184076213	0.671712	0.0658328	Cirrhosis	TRUE	reported	textfile	0.034694	2.65089e-06	GCST90200494	TRUE	reported	GCST90200494	textfile	8002	2	TRUE	0.00274849	22.0485
rs150794603	A	G	A	G	0.269	-0.0808711	0.018026	0.0230365	FALSE	FALSE	FALSE	jljYNn	147838118	0.290418	0.0764952	Cirrhosis	TRUE	reported	textfile	0.0584141	4.12352e-06	GCST90200494	TRUE	reported	GCST90200494	textfile	8002	2	TRUE	0.00264315	21.2012
rs1531022	A	G	A	G	-0.0876222	0.0277429	0.469444	0.534864	FALSE	FALSE	FALSE	jljYNn	68666410	0.224325	0.0228316	Cirrhosis	TRUE	reported	textfile	0.0156571	2.1895e-08	GCST90200494	TRUE	reported	GCST90200494	textfile	8002	2	TRUE	0.00389862	31.311
rs182364290	G	A	G	A	0.308587	-0.0695637	0.0150258	0.0245047	FALSE	FALSE	FALSE	jljYNn	118728940	0.343609	0.0734524	Cirrhosis	TRUE	reported	textfile	0.0643356	1.61452e-06	GCST90200494	TRUE	reported	GCST90200494	textfile	8002	2	TRUE	0.00286686	23.0009
rs189242275	C	T	C	T	-0.465326	0.119939	0.00715361	0.0261846	FALSE	FALSE	FALSE	jljYNn	126032406	0.0933641	0.0714809	Cirrhosis	TRUE	reported	textfile	0.0919742	4.20782e-07	GCST90200494	TRUE	reported	GCST90200494	textfile	8002	2	TRUE	0.00318858	25.5902
rs2002179	T	G	T	G	-0.228755	0.0814251	0.0259854	0.0627763	FALSE	FALSE	FALSE	jljYNn	111320497	0.0825258	0.046898	Cirrhosis	TRUE	reported	textfile	0.0489182	2.92139e-06	GCST90200494	TRUE	reported	GCST90200494	textfile	8002	2	TRUE	0.00272531	21.8621
rs2637353	T	A	T	A	0.0698398	0.00623937	0.490623	0.409222	FALSE	TRUE	TRUE	jljYNn	33757655	0.786321	0.0230157	Cirrhosis	TRUE	reported	textfile	0.0157475	9.20852e-06	GCST90200494	TRUE	reported	GCST90200494	textfile	8002	2	FALSE	0.00245199	19.6641
rs2807736	T	G	T	G	0.0894368	0.0193039	0.19972	0.160466	FALSE	FALSE	FALSE	jljYNn	28501888	0.53299	0.030963	Cirrhosis	TRUE	reported	textfile	0.0198453	6.58459e-06	GCST90200494	TRUE	reported	GCST90200494	textfile	8002	2	TRUE	0.00253173	20.3053
rs4798414	C	G	C	G	0.0745847	-0.0307649	0.485211	0.488605	FALSE	TRUE	TRUE	jljYNn	602081	0.176557	0.0227647	Cirrhosis	TRUE	reported	textfile	0.0160845	3.53432e-06	GCST90200494	TRUE	reported	GCST90200494	textfile	8002	2	FALSE	0.00267991	21.4969
rs72788789	C	T	C	T	-0.233059	-0.0072981	0.0225526	0.0294117	FALSE	FALSE	FALSE	jljYNn	34465866	0.914176	0.0677173	Cirrhosis	TRUE	reported	textfile	0.0527579	9.98444e-06	GCST90200494	TRUE	reported	GCST90200494	textfile	8002	2	TRUE	0.00243277	19.5096
rs74362432	T	C	T	C	-0.201212	-0.00628874	0.0308472	0.0443776	FALSE	FALSE	FALSE	jljYNn	97685851	0.908751	0.054869	Cirrhosis	TRUE	reported	textfile	0.0448832	7.35982e-06	GCST90200494	TRUE	reported	GCST90200494	textfile	8002	2	TRUE	0.00250526	20.0924
rs7551831	G	T	G	T	-0.109328	0.0494442	0.879332	0.921486	FALSE	FALSE	FALSE	jljYNn	117215404	0.238199	0.0419196	Cirrhosis	TRUE	reported	textfile	0.0237131	4.01792e-06	GCST90200494	TRUE	reported	GCST90200494	textfile	8002	2	TRUE	0.00264933	21.2509
rs76144453	T	C	T	C	-0.230693	0.000656641	0.0270525	0.0227595	FALSE	FALSE	FALSE	jljYNn	247774930	0.99317	0.0767127	Cirrhosis	TRUE	reported	textfile	0.0480207	1.55502e-06	GCST90200494	TRUE	reported	GCST90200494	textfile	8002	2	TRUE	0.00287583	23.073
rs9368584	T	C	T	C	-0.0955654	-0.00531737	0.156399	0.151141	FALSE	FALSE	FALSE	jljYNn	28978182	0.866238	0.0315685	Cirrhosis	TRUE	reported	textfile	0.0213971	7.95948e-06	GCST90200494	TRUE	reported	GCST90200494	textfile	8002	2	TRUE	0.00248663	19.9427
rs10915020	A	T	A	T	-0.124863	0.002631	0.0924974	0.0883042	FALSE	TRUE	FALSE	jljYNn	34692115	0.947289	0.0397961	Cirrhosis	TRUE	reported	textfile	0.0275941	6.03949e-06	GCST90200516	TRUE	reported	GCST90200516	textfile	7790	2	TRUE	0.00262155	20.4703
rs10981801	A	C	A	C	-0.0926452	0.0132766	0.196323	0.22129	FALSE	FALSE	FALSE	jljYNn	97369372	0.62667	0.0272946	Cirrhosis	TRUE	reported	textfile	0.0200865	3.98194e-06	GCST90200516	TRUE	reported	GCST90200516	textfile	7790	2	TRUE	0.00272343	21.268
rs1165154	C	T	C	T	0.138706	-0.0230694	0.559674	0.627399	FALSE	FALSE	FALSE	jljYNn	25816988	0.325871	0.0234811	Cirrhosis	TRUE	reported	textfile	0.0160267	4.94418e-18	GCST90200516	TRUE	reported	GCST90200516	textfile	7790	2	TRUE	0.00952377	74.8843
rs117971927	A	G	A	G	-0.276598	0.00618049	0.0161228	0.0230455	FALSE	FALSE	FALSE	jljYNn	29244856	0.935072	0.0758668	Cirrhosis	TRUE	reported	textfile	0.0624592	9.49104e-06	GCST90200516	TRUE	reported	GCST90200516	textfile	7790	2	TRUE	0.00251117	19.6062
rs1477535	A	G	A	G	0.0782241	-0.0211235	0.301024	0.359261	FALSE	FALSE	FALSE	jljYNn	31101349	0.371516	0.0236377	Cirrhosis	TRUE	reported	textfile	0.0172856	6.02836e-06	GCST90200516	TRUE	reported	GCST90200516	textfile	7790	2	TRUE	0.00262201	20.4739
rs279223	G	T	G	T	-0.150127	0.101699	0.0578065	0.0249516	FALSE	FALSE	FALSE	jljYNn	11880823	0.167164	0.0736214	Cirrhosis	TRUE	reported	textfile	0.0339419	9.73124e-06	GCST90200516	TRUE	reported	GCST90200516	textfile	7790	2	TRUE	0.00250506	19.5584
rs61945017	A	G	A	G	-0.273859	-0.154289	0.0172259	0.00692733	FALSE	FALSE	FALSE	jljYNn	19156134	0.2582	0.136459	Cirrhosis	TRUE	reported	textfile	0.0617477	9.20161e-06	GCST90200516	TRUE	reported	GCST90200516	textfile	7790	2	TRUE	0.00251872	19.6653
rs62531330	G	A	G	A	0.251788	0.0260638	0.0209025	0.0318209	FALSE	FALSE	FALSE	jljYNn	69986276	0.690386	0.0654327	Cirrhosis	TRUE	reported	textfile	0.0567982	9.29146e-06	GCST90200516	TRUE	reported	GCST90200516	textfile	7790	2	TRUE	0.00251634	19.6467
rs7141711	A	C	A	C	-0.0768099	-0.0116519	0.345491	0.404228	FALSE	FALSE	FALSE	jljYNn	65957887	0.615618	0.0232078	Cirrhosis	TRUE	reported	textfile	0.0168457	5.12457e-06	GCST90200516	TRUE	reported	GCST90200516	textfile	7790	2	TRUE	0.00266171	20.7847
rs71632110	T	C	T	C	-0.351964	0.0210401	0.0104715	0.00842812	FALSE	FALSE	FALSE	jljYNn	181306363	0.866087	0.12477	Cirrhosis	TRUE	reported	textfile	0.0786261	7.59011e-06	GCST90200516	TRUE	reported	GCST90200516	textfile	7790	2	TRUE	0.00256572	20.0333
rs73407913	T	A	T	A	0.214839	-0.0575398	0.030264	0.0466175	FALSE	TRUE	FALSE	jljYNn	6061488	0.286255	0.0539584	Cirrhosis	TRUE	reported	textfile	0.0467391	4.29516e-06	GCST90200516	TRUE	reported	GCST90200516	textfile	7790	2	TRUE	0.0027049	21.1229
rs74383526	A	C	A	C	0.238121	-0.126261	0.0260182	0.0320662	FALSE	FALSE	FALSE	jljYNn	104322463	0.0527667	0.0651894	Cirrhosis	TRUE	reported	textfile	0.0501642	2.06627e-06	GCST90200516	TRUE	reported	GCST90200516	textfile	7790	2	TRUE	0.00288414	22.5266
rs76685218	T	C	T	C	-0.402281	0.190571	0.00855416	0.0241363	FALSE	FALSE	FALSE	jljYNn	57342138	0.00625	0.0696945	Cirrhosis	TRUE	reported	textfile	0.0868654	3.63758e-06	GCST90200516	TRUE	reported	GCST90200516	textfile	7790	2	TRUE	0.00274558	21.4414
rs7953809	G	A	G	A	-0.0785818	-0.0261969	0.337319	0.283058	FALSE	FALSE	FALSE	jljYNn	114040437	0.298599	0.0252028	Cirrhosis	TRUE	reported	textfile	0.017037	3.97997e-06	GCST90200516	TRUE	reported	GCST90200516	textfile	7790	2	TRUE	0.00272355	21.269
rs849782	C	T	C	T	0.0946232	-0.00705692	0.193542	0.13165	FALSE	FALSE	FALSE	jljYNn	12606848	0.834087	0.0336906	Cirrhosis	TRUE	reported	textfile	0.0202562	2.99283e-06	GCST90200516	TRUE	reported	GCST90200516	textfile	7790	2	TRUE	0.00279336	21.8156
rs9568024	T	C	T	C	0.127071	0.00965088	0.0980942	0.177429	FALSE	FALSE	FALSE	jljYNn	48211119	0.745084	0.0296832	Cirrhosis	TRUE	reported	textfile	0.0272932	3.22739e-06	GCST90200516	TRUE	reported	GCST90200516	textfile	7790	2	TRUE	0.00277485	21.6707
rs10146609	C	T	C	T	-0.140589	-0.0521183	0.92438	0.89616	FALSE	FALSE	FALSE	jljYNn	24413599	0.162957	0.0373556	Cirrhosis	TRUE	reported	textfile	0.0310047	5.77563e-06	GCST90200535	TRUE	reported	GCST90200535	textfile	7448	2	TRUE	0.00275303	20.5556
rs1047891	A	C	A	C	0.193695	0.0264328	0.316884	0.321408	FALSE	FALSE	FALSE	jljYNn	210675783	0.276975	0.0243141	Cirrhosis	TRUE	reported	textfile	0.017386	7.9338e-29	GCST90200535	TRUE	reported	GCST90200535	textfile	7448	2	TRUE	0.0163916	124.085
rs11198042	G	C	G	C	-0.140456	0.0389436	0.0717882	0.124835	FALSE	TRUE	FALSE	jljYNn	117591748	0.255035	0.0342149	Cirrhosis	TRUE	reported	textfile	0.0314516	7.97707e-06	GCST90200535	TRUE	reported	GCST90200535	textfile	7448	2	TRUE	0.00267051	19.9379
rs115996033	T	A	T	A	-0.141002	-0.0327813	0.0718056	0.0650587	FALSE	TRUE	FALSE	jljYNn	62814207	0.47696	0.046093	Cirrhosis	TRUE	reported	textfile	0.0317263	8.81643e-06	GCST90200535	TRUE	reported	GCST90200535	textfile	7448	2	TRUE	0.00264498	19.7467
rs116926310	T	C	T	C	0.227292	0.126486	0.0290987	0.0514638	FALSE	FALSE	FALSE	jljYNn	79724197	0.0106525	0.0495265	Cirrhosis	TRUE	reported	textfile	0.0480235	2.21302e-06	GCST90200535	TRUE	reported	GCST90200535	textfile	7448	2	TRUE	0.00299859	22.3946
rs11766611	A	G	A	G	-0.267717	-0.0546975	0.0249731	0.0292757	FALSE	FALSE	FALSE	jljYNn	4790832	0.426827	0.0688336	Cirrhosis	TRUE	reported	textfile	0.0518757	2.45986e-07	GCST90200535	TRUE	reported	GCST90200535	textfile	7448	2	TRUE	0.00356315	26.6261
rs146313661	C	T	C	T	-0.324451	-0.0889594	0.0125017	0.0129847	FALSE	FALSE	FALSE	jljYNn	21198882	0.372512	0.0997552	Cirrhosis	TRUE	reported	textfile	0.0731718	9.24603e-06	GCST90200535	TRUE	reported	GCST90200535	textfile	7448	2	TRUE	0.00263285	19.656
rs17522609	A	C	A	C	-0.247777	0.0098287	0.0233803	0.0154268	FALSE	FALSE	FALSE	jljYNn	78172778	0.915683	0.0928349	Cirrhosis	TRUE	reported	textfile	0.0536815	3.91791e-06	GCST90200535	TRUE	reported	GCST90200535	textfile	7448	2	TRUE	0.00285228	21.2988
rs17732770	A	G	A	G	0.22852	-0.184941	0.0268781	0.0384484	FALSE	FALSE	FALSE	jljYNn	37870006	0.00291978	0.062143	Cirrhosis	TRUE	reported	textfile	0.0502488	5.42169e-06	GCST90200535	TRUE	reported	GCST90200535	textfile	7448	2	TRUE	0.00276919	20.6767
rs2376411	C	G	C	G	0.0772357	0.00962495	0.380006	0.458054	FALSE	TRUE	TRUE	jljYNn	2899868	0.672864	0.022796	Cirrhosis	TRUE	reported	textfile	0.0173752	8.78184e-06	GCST90200535	TRUE	reported	GCST90200535	textfile	7448	2	FALSE	0.00264598	19.7542
rs2613715	T	C	T	C	0.073675	0.0479241	0.377598	0.292525	FALSE	FALSE	FALSE	jljYNn	21168618	0.0547407	0.0249484	Cirrhosis	TRUE	reported	textfile	0.0166396	9.52514e-06	GCST90200535	TRUE	reported	GCST90200535	textfile	7448	2	TRUE	0.00262527	19.5992
rs2823729	A	G	A	G	-0.0739558	-0.0259383	0.550924	0.598639	FALSE	FALSE	FALSE	jljYNn	16268533	0.263384	0.0231917	Cirrhosis	TRUE	reported	textfile	0.0167171	9.6906e-06	GCST90200535	TRUE	reported	GCST90200535	textfile	7448	2	TRUE	0.00262086	19.5662
rs324420	A	C	A	C	0.0948595	0.0228593	0.211924	0.284408	FALSE	FALSE	FALSE	jljYNn	46405089	0.362486	0.0251025	Cirrhosis	TRUE	reported	textfile	0.0197321	1.52936e-06	GCST90200535	TRUE	reported	GCST90200535	textfile	7448	2	TRUE	0.00309336	23.1046
rs4693216	G	A	G	A	0.143111	0.0148028	0.0703597	0.0841258	FALSE	FALSE	FALSE	jljYNn	88512711	0.718173	0.0410161	Cirrhosis	TRUE	reported	textfile	0.0319225	7.35714e-06	GCST90200535	TRUE	reported	GCST90200535	textfile	7448	2	TRUE	0.00269118	20.0926
rs56251626	G	C	G	C	-0.316668	-0.0275011	0.0133965	0.0312484	FALSE	TRUE	FALSE	jljYNn	35064922	0.677153	0.0660527	Cirrhosis	TRUE	reported	textfile	0.0706173	7.31583e-06	GCST90200535	TRUE	reported	GCST90200535	textfile	7448	2	TRUE	0.00269262	20.1034
rs61777887	C	T	C	T	0.254291	-0.0929282	0.0231548	0.0140743	FALSE	FALSE	FALSE	jljYNn	1531630	0.357995	0.101098	Cirrhosis	TRUE	reported	textfile	0.0549764	3.73767e-06	GCST90200535	TRUE	reported	GCST90200535	textfile	7448	2	TRUE	0.00286434	21.3891
rs6963576	T	C	T	C	0.207034	-0.0179199	0.035287	0.0279069	FALSE	FALSE	FALSE	jljYNn	40884765	0.796006	0.0693173	Cirrhosis	TRUE	reported	textfile	0.043627	2.07942e-06	GCST90200535	TRUE	reported	GCST90200535	textfile	7448	2	TRUE	0.00301455	22.5142
rs71624147	C	T	C	T	0.181058	0.00664006	0.0429821	0.0835407	FALSE	FALSE	FALSE	jljYNn	57050784	0.872743	0.0414549	Cirrhosis	TRUE	reported	textfile	0.0399294	5.77517e-06	GCST90200535	TRUE	reported	GCST90200535	textfile	7448	2	TRUE	0.00275304	20.5557
rs72697926	G	C	G	C	0.207902	0.0848298	0.0309968	0.0270004	FALSE	TRUE	FALSE	jljYNn	115063931	0.225637	0.0700104	Cirrhosis	TRUE	reported	textfile	0.0468405	9.05816e-06	GCST90200535	TRUE	reported	GCST90200535	textfile	7448	2	TRUE	0.00263808	19.6951
rs74689782	A	G	A	G	-0.239301	-0.0944896	0.0262026	0.0407767	FALSE	FALSE	FALSE	jljYNn	30883824	0.100155	0.0574718	Cirrhosis	TRUE	reported	textfile	0.0505686	2.22091e-06	GCST90200535	TRUE	reported	GCST90200535	textfile	7448	2	TRUE	0.00299767	22.3878
rs7603543	G	A	G	A	-0.176379	-0.0472394	0.0513321	0.0720062	FALSE	FALSE	FALSE	jljYNn	55820481	0.282198	0.0439275	Cirrhosis	TRUE	reported	textfile	0.0362954	1.17652e-06	GCST90200535	TRUE	reported	GCST90200535	textfile	7448	2	TRUE	0.00316065	23.6088
rs78128655	G	C	G	C	0.334283	-0.0809656	0.0121984	0.0187665	FALSE	TRUE	FALSE	jljYNn	57118207	0.336233	0.0841958	Cirrhosis	TRUE	reported	textfile	0.0733211	5.13576e-06	GCST90200535	TRUE	reported	GCST90200535	textfile	7448	2	TRUE	0.00278305	20.7804
rs78986657	T	C	T	C	0.255274	0.017309	0.0232011	0.0145737	FALSE	FALSE	FALSE	jljYNn	52635224	0.854364	0.0942995	Cirrhosis	TRUE	reported	textfile	0.0533502	1.71094e-06	GCST90200535	TRUE	reported	GCST90200535	textfile	7448	2	TRUE	0.00306456	22.8889
rs923353	T	C	T	C	0.0817464	0.0259988	0.703391	0.737665	FALSE	FALSE	FALSE	jljYNn	4740819	0.31432	0.0258387	Cirrhosis	TRUE	reported	textfile	0.0179795	5.45088e-06	GCST90200535	TRUE	reported	GCST90200535	textfile	7448	2	TRUE	0.00276783	20.6664
rs11032438	G	A	G	A	-0.113822	-0.00553576	0.102805	0.0748943	FALSE	FALSE	FALSE	jljYNn	33887874	0.898481	0.0433905	Cirrhosis	TRUE	reported	textfile	0.0254106	7.48889e-06	GCST90200581	TRUE	reported	GCST90200581	textfile	8030	2	TRUE	0.00249243	20.0592
rs115322107	T	C	T	C	0.273283	0.139571	0.0178371	0.00651516	FALSE	FALSE	FALSE	jljYNn	65048647	0.325535	0.141964	Cirrhosis	TRUE	reported	textfile	0.0585256	3.01987e-06	GCST90200581	TRUE	reported	GCST90200581	textfile	8030	2	TRUE	0.00270795	21.7984
rs116599962	T	C	T	C	-0.270937	-0.0831768	0.0162444	0.0268228	FALSE	FALSE	FALSE	jljYNn	173105443	0.238039	0.0704946	Cirrhosis	TRUE	reported	textfile	0.0606677	7.97304e-06	GCST90200581	TRUE	reported	GCST90200581	textfile	8030	2	TRUE	0.00247759	19.9395
rs117231340	C	T	C	T	0.24947	0.0572055	0.0247445	0.0661841	FALSE	FALSE	FALSE	jljYNn	100056423	0.211154	0.0457498	Cirrhosis	TRUE	reported	textfile	0.0489224	3.40933e-07	GCST90200581	TRUE	reported	GCST90200581	textfile	8030	2	TRUE	0.00322776	25.9964
rs12038241	G	A	G	A	-0.0798809	0.00580186	0.555065	0.64497	FALSE	FALSE	FALSE	jljYNn	119404375	0.806456	0.023681	Cirrhosis	TRUE	reported	textfile	0.0156372	3.24908e-07	GCST90200581	TRUE	reported	GCST90200581	textfile	8030	2	TRUE	0.00323924	26.0891
rs12747487	C	T	C	T	-0.253583	-0.0229333	0.0200926	0.0225779	FALSE	FALSE	FALSE	jljYNn	159407700	0.76641	0.0771973	Cirrhosis	TRUE	reported	textfile	0.0552181	4.38207e-06	GCST90200581	TRUE	reported	GCST90200581	textfile	8030	2	TRUE	0.00261953	21.0848
rs12968265	G	A	G	A	0.212658	-0.0326204	0.970014	0.994491	FALSE	FALSE	FALSE	jljYNn	66258480	0.832518	0.154253	Cirrhosis	TRUE	reported	textfile	0.0457493	3.34635e-06	GCST90200581	TRUE	reported	GCST90200581	textfile	8030	2	TRUE	0.00268356	21.6016
rs138814906	A	G	A	G	1.59383	0.0190172	0.000499438	0.0481995	FALSE	FALSE	FALSE	jljYNn	129305610	0.724286	0.0539134	Cirrhosis	TRUE	reported	textfile	0.34506	3.85576e-06	GCST90200581	TRUE	reported	GCST90200581	textfile	8030	2	TRUE	0.00264988	21.3298
rs140593369	A	T	A	T	0.387416	0.0382349	0.0131148	0.00353206	FALSE	TRUE	FALSE	jljYNn	21152412	0.849234	0.201134	Cirrhosis	TRUE	reported	textfile	0.0678283	1.11846e-08	GCST90200581	TRUE	reported	GCST90200581	textfile	8030	2	TRUE	0.00404629	32.6156
rs145597828	T	C	T	C	0.382996	-0.228535	0.00806956	0.0051733	FALSE	FALSE	FALSE	jljYNn	15562724	0.162647	0.163681	Cirrhosis	TRUE	reported	textfile	0.0859221	8.29279e-06	GCST90200581	TRUE	reported	GCST90200581	textfile	8030	2	TRUE	0.00246825	19.8642
rs174549	A	G	A	G	-0.0770044	-0.0312518	0.304139	0.388079	FALSE	FALSE	FALSE	jljYNn	61803910	0.177959	0.0232	Cirrhosis	TRUE	reported	textfile	0.0167217	4.12377e-06	GCST90200581	TRUE	reported	GCST90200581	textfile	8030	2	TRUE	0.00263396	21.2013
rs17702997	G	A	G	A	-0.150778	-0.0728879	0.0560642	0.0723323	FALSE	FALSE	FALSE	jljYNn	87129290	0.100715	0.0444061	Cirrhosis	TRUE	reported	textfile	0.0337863	8.09385e-06	GCST90200581	TRUE	reported	GCST90200581	textfile	8030	2	TRUE	0.00247402	19.9107
rs17874945	T	C	T	C	-0.169998	-0.0569246	0.0583281	0.0298236	FALSE	FALSE	FALSE	jljYNn	233756180	0.395484	0.0669928	Cirrhosis	TRUE	reported	textfile	0.0327251	2.05022e-07	GCST90200581	TRUE	reported	GCST90200581	textfile	8030	2	TRUE	0.00334929	26.9785
rs189017081	C	T	C	T	0.407594	0.0887854	0.0171443	0.00674514	FALSE	FALSE	FALSE	jljYNn	100126891	0.532656	0.142294	Cirrhosis	TRUE	reported	textfile	0.0598755	9.94117e-12	GCST90200581	TRUE	reported	GCST90200581	textfile	8030	2	TRUE	0.00573776	46.3286
rs2011425	G	T	G	T	0.362199	0.0337005	0.0808657	0.0637508	FALSE	FALSE	FALSE	jljYNn	233718962	0.469036	0.0465446	Cirrhosis	TRUE	reported	textfile	0.0277817	7.50315e-39	GCST90200581	TRUE	reported	GCST90200581	textfile	8030	2	TRUE	0.0207283	169.929
rs2072365	T	C	T	C	-0.102981	-0.0316815	0.346688	0.421517	FALSE	FALSE	FALSE	jljYNn	50675505	0.168186	0.02299	Cirrhosis	TRUE	reported	textfile	0.016278	2.50929e-10	GCST90200581	TRUE	reported	GCST90200581	textfile	8030	2	TRUE	0.00495949	40.0133
rs212100	C	T	C	T	0.268329	-0.0199382	0.839582	0.849553	FALSE	FALSE	FALSE	jljYNn	47873738	0.529837	0.0317359	Cirrhosis	TRUE	reported	textfile	0.0209923	2.06135e-37	GCST90200581	TRUE	reported	GCST90200581	textfile	8030	2	TRUE	0.0199412	163.345
rs2325752	C	T	C	T	-0.0721268	-0.0154334	0.542584	0.538587	FALSE	FALSE	FALSE	jljYNn	47844540	0.497549	0.0227514	Cirrhosis	TRUE	reported	textfile	0.0156418	4.00427e-06	GCST90200581	TRUE	reported	GCST90200581	textfile	8030	2	TRUE	0.00264092	21.2575
rs2806335	C	T	C	T	-0.0746293	0.00984266	0.689997	0.688622	FALSE	FALSE	FALSE	jljYNn	103251034	0.688006	0.0245109	Cirrhosis	TRUE	reported	textfile	0.0168361	9.3064e-06	GCST90200581	TRUE	reported	GCST90200581	textfile	8030	2	TRUE	0.00244095	19.6439
rs3858671	T	C	T	C	0.239011	0.0269223	0.673787	0.569314	FALSE	FALSE	FALSE	jljYNn	20895092	0.239227	0.0228752	Cirrhosis	TRUE	reported	textfile	0.016254	6.0095e-49	GCST90200581	TRUE	reported	GCST90200581	textfile	8030	2	TRUE	0.0262216	216.176
rs4515232	G	T	G	T	0.0818233	0.00540351	0.479873	0.57647	FALSE	FALSE	FALSE	jljYNn	69167747	0.81411	0.0229812	Cirrhosis	TRUE	reported	textfile	0.0156602	1.74237e-07	GCST90200581	TRUE	reported	GCST90200581	textfile	8030	2	TRUE	0.00338821	27.293
rs4603627	G	A	G	A	-0.0894355	-0.00527746	0.816486	0.801803	FALSE	FALSE	FALSE	jljYNn	13991027	0.852518	0.0283877	Cirrhosis	TRUE	reported	textfile	0.0201383	8.95121e-06	GCST90200581	TRUE	reported	GCST90200581	textfile	8030	2	TRUE	0.00245015	19.7181
rs4653400	T	G	T	G	0.0751898	-0.00247253	0.355505	0.358251	FALSE	FALSE	FALSE	jljYNn	34177164	0.917674	0.0239206	Cirrhosis	TRUE	reported	textfile	0.0167233	6.92103e-06	GCST90200581	TRUE	reported	GCST90200581	textfile	8030	2	TRUE	0.00251111	20.21
rs4712015	A	G	A	G	0.0766066	0.0290254	0.511619	0.496025	FALSE	FALSE	FALSE	jljYNn	52748899	0.202524	0.0227759	Cirrhosis	TRUE	reported	textfile	0.0156341	9.58576e-07	GCST90200581	TRUE	reported	GCST90200581	textfile	8030	2	TRUE	0.00298109	24.0037
rs4790805	G	A	G	A	0.154031	-0.0486536	0.0544393	0.025643	FALSE	FALSE	FALSE	jljYNn	1700896	0.508679	0.0736176	Cirrhosis	TRUE	reported	textfile	0.0337673	5.07811e-06	GCST90200581	TRUE	reported	GCST90200581	textfile	8030	2	TRUE	0.00258455	20.8025
rs62041375	A	C	A	C	0.171348	0.0197655	0.0424375	0.0496933	FALSE	FALSE	FALSE	jljYNn	52797612	0.704802	0.0521728	Cirrhosis	TRUE	reported	textfile	0.0382835	7.61351e-06	GCST90200581	TRUE	reported	GCST90200581	textfile	8030	2	TRUE	0.0024885	20.0275
rs6758763	T	C	T	C	0.127107	0.0547146	0.10364	0.113612	FALSE	FALSE	FALSE	jljYNn	50440400	0.125333	0.0356966	Cirrhosis	TRUE	reported	textfile	0.0252691	4.90119e-07	GCST90200581	TRUE	reported	GCST90200581	textfile	8030	2	TRUE	0.00314107	25.296
rs688944	A	G	A	G	0.0713289	0.0272222	0.391557	0.423481	FALSE	FALSE	FALSE	jljYNn	20697851	0.236383	0.0229902	Cirrhosis	TRUE	reported	textfile	0.0157103	5.61805e-06	GCST90200581	TRUE	reported	GCST90200581	textfile	8030	2	TRUE	0.00256055	20.6089
rs72838138	A	G	A	G	-0.596977	-0.115921	0.0567814	0.0249149	FALSE	FALSE	FALSE	jljYNn	99848144	0.10968	0.0724671	Cirrhosis	TRUE	reported	textfile	0.0325645	4.58464e-75	GCST90200581	TRUE	reported	GCST90200581	textfile	8030	2	TRUE	0.0401703	335.984
rs7591332	A	G	A	G	0.171928	0.0626149	0.0452618	0.027627	FALSE	FALSE	FALSE	jljYNn	75493904	0.367128	0.0694282	Cirrhosis	TRUE	reported	textfile	0.0371825	3.76577e-06	GCST90200581	TRUE	reported	GCST90200581	textfile	8030	2	TRUE	0.0026555	21.3751
rs79959535	G	T	G	T	-0.424998	0.0725367	0.00629597	0.00400748	FALSE	FALSE	FALSE	jljYNn	4286443	0.677996	0.174703	Cirrhosis	TRUE	reported	textfile	0.0957896	9.13127e-06	GCST90200581	TRUE	reported	GCST90200581	textfile	8030	2	TRUE	0.00244545	19.6802
rs9330356	G	A	G	A	-0.102773	0.0376875	0.13183	0.121754	FALSE	FALSE	FALSE	jljYNn	137506073	0.278069	0.0347456	Cirrhosis	TRUE	reported	textfile	0.0229843	7.76928e-06	GCST90200581	TRUE	reported	GCST90200581	textfile	8030	2	TRUE	0.0024837	19.9888
rs9398432	A	G	A	G	-0.0769061	0.0156008	0.69773	0.715819	FALSE	FALSE	FALSE	jljYNn	116407250	0.535725	0.0251915	Cirrhosis	TRUE	reported	textfile	0.0168032	4.71985e-06	GCST90200581	TRUE	reported	GCST90200581	textfile	8030	2	TRUE	0.0026019	20.9425
rs10043238	C	G	C	G	0.0720785	0.0511397	0.307755	0.285677	FALSE	TRUE	FALSE	jljYNn	87858544	0.0421483	0.0251665	Cirrhosis	TRUE	reported	textfile	0.0162383	9.04609e-06	GCST90200618	TRUE	reported	GCST90200618	textfile	8263	2	TRUE	0.0023788	19.6981
rs1075485	A	G	A	G	0.0814206	0.0162066	0.703947	0.721509	FALSE	FALSE	FALSE	jljYNn	1715954	0.522269	0.0253287	Cirrhosis	TRUE	reported	textfile	0.0162995	5.87499e-07	GCST90200618	TRUE	reported	GCST90200618	textfile	8263	2	TRUE	0.00301074	24.9468
rs117353725	A	C	A	C	0.222727	-0.138764	0.025447	0.0161963	FALSE	FALSE	FALSE	jljYNn	64534788	0.127955	0.0911591	Cirrhosis	TRUE	reported	textfile	0.048091	3.63255e-06	GCST90200618	TRUE	reported	GCST90200618	textfile	8263	2	TRUE	0.00258913	21.4444
rs117676889	C	T	C	T	0.218655	0.1951	0.0302883	0.0210803	FALSE	FALSE	FALSE	jljYNn	3308072	0.0149796	0.0801934	Cirrhosis	TRUE	reported	textfile	0.043584	5.25188e-07	GCST90200618	TRUE	reported	GCST90200618	textfile	8263	2	TRUE	0.00303673	25.1628
rs12209735	T	G	T	G	-0.144715	-0.0370685	0.0726165	0.0423415	FALSE	FALSE	FALSE	jljYNn	9150611	0.519882	0.0576021	Cirrhosis	TRUE	reported	textfile	0.0292995	7.84571e-07	GCST90200618	TRUE	reported	GCST90200618	textfile	8263	2	TRUE	0.00294367	24.3894
rs143663765	T	C	T	C	-0.360802	-0.194084	0.00871526	0.0212334	FALSE	FALSE	FALSE	jljYNn	81528515	0.0137607	0.0787855	Cirrhosis	TRUE	reported	textfile	0.0805669	7.52432e-06	GCST90200618	TRUE	reported	GCST90200618	textfile	8263	2	TRUE	0.00242122	20.0502
rs1474176	G	A	G	A	0.0684486	-0.0137905	0.453389	0.423924	FALSE	FALSE	FALSE	jljYNn	85975208	0.547873	0.0229478	Cirrhosis	TRUE	reported	textfile	0.0152015	6.70828e-06	GCST90200618	TRUE	reported	GCST90200618	textfile	8263	2	TRUE	0.00244768	20.2699
rs1580550	C	T	C	T	0.171987	0.0744133	0.945611	0.916089	FALSE	FALSE	FALSE	jljYNn	91973653	0.0685409	0.0408544	Cirrhosis	TRUE	reported	textfile	0.0329924	1.85887e-07	GCST90200618	TRUE	reported	GCST90200618	textfile	8263	2	TRUE	0.00327793	27.168
rs2121125	T	C	T	C	-0.0684256	-0.0337824	0.402836	0.346072	FALSE	FALSE	FALSE	jljYNn	13837964	0.1568	0.0238591	Cirrhosis	TRUE	reported	textfile	0.0152975	7.71362e-06	GCST90200618	TRUE	reported	GCST90200618	textfile	8263	2	TRUE	0.00241551	20.0028
rs3112826	A	G	A	G	-0.0789486	-0.00801157	0.241923	0.374555	FALSE	FALSE	FALSE	jljYNn	77450962	0.733002	0.023485	Cirrhosis	TRUE	reported	textfile	0.0174584	6.12266e-06	GCST90200618	TRUE	reported	GCST90200618	textfile	8263	2	TRUE	0.0024687	20.4444
rs4529574	G	A	G	A	0.101346	0.0454759	0.130141	0.207225	FALSE	FALSE	FALSE	jljYNn	90863959	0.104038	0.0279751	Cirrhosis	TRUE	reported	textfile	0.0222859	5.42701e-06	GCST90200618	TRUE	reported	GCST90200618	textfile	8263	2	TRUE	0.00249649	20.6751
rs7040332	T	C	T	C	0.0724916	-0.0199407	0.40586	0.440358	FALSE	FALSE	FALSE	jljYNn	111683067	0.382919	0.0228538	Cirrhosis	TRUE	reported	textfile	0.0152291	1.93514e-06	GCST90200618	TRUE	reported	GCST90200618	textfile	8263	2	TRUE	0.00273464	22.6528
rs72843776	C	G	C	G	-0.235069	-0.0214783	0.0265344	0.0261322	FALSE	TRUE	FALSE	jljYNn	123964512	0.767407	0.0726187	Cirrhosis	TRUE	reported	textfile	0.0468487	5.23191e-07	GCST90200618	TRUE	reported	GCST90200618	textfile	8263	2	TRUE	0.00303764	25.1704
rs76759186	G	A	G	A	-0.232884	-0.0359818	0.0208917	0.00991018	FALSE	FALSE	FALSE	jljYNn	90626354	0.753946	0.114796	Cirrhosis	TRUE	reported	textfile	0.0522039	8.15634e-06	GCST90200618	TRUE	reported	GCST90200618	textfile	8263	2	TRUE	0.00240265	19.8961
rs78052874	A	C	A	C	-0.223944	0.128018	0.0267451	0.0240318	FALSE	FALSE	FALSE	jljYNn	152378000	0.0920852	0.0759972	Cirrhosis	TRUE	reported	textfile	0.0471357	2.02364e-06	GCST90200618	TRUE	reported	GCST90200618	textfile	8263	2	TRUE	0.00272431	22.567
rs80053496	A	G	A	G	-0.241725	-0.0882721	0.0208939	0.0144276	FALSE	FALSE	FALSE	jljYNn	39201944	0.355244	0.0954846	Cirrhosis	TRUE	reported	textfile	0.0517426	2.98731e-06	GCST90200618	TRUE	reported	GCST90200618	textfile	8263	2	TRUE	0.00263429	21.8193
rs887829	T	C	T	C	0.0834006	0.042962	0.324067	0.39172	FALSE	FALSE	FALSE	jljYNn	233759924	0.0639838	0.023194	Cirrhosis	TRUE	reported	textfile	0.0158813	1.50859e-07	GCST90200618	TRUE	reported	GCST90200618	textfile	8263	2	TRUE	0.00332645	27.5715
rs9551925	G	T	G	T	0.0795028	-0.0128795	0.275232	0.208065	FALSE	FALSE	FALSE	jljYNn	30482631	0.648192	0.0282275	Cirrhosis	TRUE	reported	textfile	0.0169194	2.6153e-06	GCST90200618	TRUE	reported	GCST90200618	textfile	8263	2	TRUE	0.00266501	22.0744
rs10984641	C	G	C	G	0.123756	0.00522796	0.0890315	0.0777489	FALSE	TRUE	FALSE	jljYNn	119687794	0.901766	0.0423555	Cirrhosis	TRUE	reported	textfile	0.0274359	6.46053e-06	GCST90200641	TRUE	reported	GCST90200641	textfile	8263	2	TRUE	0.00245634	20.3418
rs11194632	T	C	T	C	0.114713	0.0571784	0.107021	0.153222	FALSE	FALSE	FALSE	jljYNn	109407979	0.0685283	0.0313906	Cirrhosis	TRUE	reported	textfile	0.0249451	4.25259e-06	GCST90200641	TRUE	reported	GCST90200641	textfile	8263	2	TRUE	0.00255274	21.1422
rs112048489	T	C	T	C	-0.195975	0.0442613	0.0346354	0.0292861	FALSE	FALSE	FALSE	jljYNn	55370157	0.51055	0.0672683	Cirrhosis	TRUE	reported	textfile	0.0424915	3.98643e-06	GCST90200641	TRUE	reported	GCST90200641	textfile	8263	2	TRUE	0.00256769	21.2663
rs113455806	A	C	A	C	-0.218854	-0.0045923	0.0248262	0.0147777	FALSE	FALSE	FALSE	jljYNn	179507639	0.961368	0.0948087	Cirrhosis	TRUE	reported	textfile	0.0493561	9.24202e-06	GCST90200641	TRUE	reported	GCST90200641	textfile	8263	2	TRUE	0.00237387	19.6572
rs116463941	T	C	T	C	0.367474	0.0673585	0.0090865	0.00520803	FALSE	FALSE	FALSE	jljYNn	146427863	0.682875	0.164875	Cirrhosis	TRUE	reported	textfile	0.0816239	6.73058e-06	GCST90200641	TRUE	reported	GCST90200641	textfile	8263	2	TRUE	0.0024469	20.2635
rs12676316	T	C	T	C	0.0988831	0.0597992	0.159757	0.182051	FALSE	FALSE	FALSE	jljYNn	133784280	0.0417667	0.0293732	Cirrhosis	TRUE	reported	textfile	0.0214087	3.85906e-06	GCST90200641	TRUE	reported	GCST90200641	textfile	8263	2	TRUE	0.00257517	21.3284
rs140947488	T	C	T	C	0.359765	0.118111	0.00929323	0.0166102	FALSE	FALSE	FALSE	jljYNn	167182928	0.190208	0.0901632	Cirrhosis	TRUE	reported	textfile	0.0811022	9.16671e-06	GCST90200641	TRUE	reported	GCST90200641	textfile	8263	2	TRUE	0.00237576	19.6729
rs146747578	C	G	C	G	0.337966	0.167331	0.0107291	0.00954131	FALSE	TRUE	FALSE	jljYNn	135987192	0.162784	0.119884	Cirrhosis	TRUE	reported	textfile	0.075046	6.68591e-06	GCST90200641	TRUE	reported	GCST90200641	textfile	8263	2	TRUE	0.00244843	20.2762
rs147206549	T	G	T	G	-0.273612	-0.0338296	0.0176292	0.00164392	FALSE	FALSE	FALSE	jljYNn	102056095	0.90918	0.296561	Cirrhosis	TRUE	reported	textfile	0.0588022	3.27007e-06	GCST90200641	TRUE	reported	GCST90200641	textfile	8263	2	TRUE	0.00261342	21.646
rs148482664	T	C	T	C	0.112654	0.0573991	0.116198	0.175962	FALSE	FALSE	FALSE	jljYNn	75102876	0.0550833	0.0299232	Cirrhosis	TRUE	reported	textfile	0.0241131	2.98463e-06	GCST90200641	TRUE	reported	GCST90200641	textfile	8263	2	TRUE	0.00263453	21.8214
rs148632492	C	G	C	G	0.157977	0.0555392	0.0497318	0.0880665	FALSE	TRUE	FALSE	jljYNn	62078366	0.174886	0.0409379	Cirrhosis	TRUE	reported	textfile	0.0356779	9.51674e-06	GCST90200641	TRUE	reported	GCST90200641	textfile	8263	2	TRUE	0.00236713	19.6013
rs1534582	G	C	G	C	-0.0775969	-0.012993	0.343249	0.413644	FALSE	TRUE	FALSE	jljYNn	164712813	0.573404	0.0230763	Cirrhosis	TRUE	reported	textfile	0.0163011	1.93391e-06	GCST90200641	TRUE	reported	GCST90200641	textfile	8263	2	TRUE	0.00273481	22.6543
rs17019576	T	C	T	C	0.0807337	0.000766141	0.262912	0.25386	FALSE	FALSE	FALSE	jljYNn	92560484	0.976532	0.0260447	Cirrhosis	TRUE	reported	textfile	0.0178435	6.05296e-06	GCST90200641	TRUE	reported	GCST90200641	textfile	8263	2	TRUE	0.00247137	20.4665
rs1893154	G	A	G	A	0.0839406	-0.0166776	0.769778	0.760117	FALSE	FALSE	FALSE	jljYNn	905124	0.547235	0.0277079	Cirrhosis	TRUE	reported	textfile	0.0183642	4.85673e-06	GCST90200641	TRUE	reported	GCST90200641	textfile	8263	2	TRUE	0.00252212	20.8879
rs1914950	G	T	G	T	-0.0839602	-0.0413366	0.251726	0.274589	FALSE	FALSE	FALSE	jljYNn	221636294	0.103125	0.0253616	Cirrhosis	TRUE	reported	textfile	0.0178555	2.57353e-06	GCST90200641	TRUE	reported	GCST90200641	textfile	8263	2	TRUE	0.00266873	22.1054
rs1974579	C	T	C	T	-0.112755	0.023962	0.86849	0.883656	FALSE	FALSE	FALSE	jljYNn	2518986	0.497492	0.0353191	Cirrhosis	TRUE	reported	textfile	0.0238498	2.27056e-06	GCST90200641	TRUE	reported	GCST90200641	textfile	8263	2	TRUE	0.00269768	22.3459
rs2025509	A	G	A	G	0.087971	0.00941918	0.215321	0.184574	FALSE	FALSE	FALSE	jljYNn	190984341	0.746633	0.0291541	Cirrhosis	TRUE	reported	textfile	0.0188781	3.16274e-06	GCST90200641	TRUE	reported	GCST90200641	textfile	8263	2	TRUE	0.00262111	21.7099
rs2294542	A	G	A	G	0.0764201	-0.00948334	0.467249	0.465407	FALSE	FALSE	FALSE	jljYNn	1445896	0.677376	0.022794	Cirrhosis	TRUE	reported	textfile	0.0157284	1.18145e-06	GCST90200641	TRUE	reported	GCST90200641	textfile	8263	2	TRUE	0.00284885	23.6016
rs320485	C	T	C	T	0.0994689	0.012828	0.86037	0.800772	FALSE	FALSE	FALSE	jljYNn	213473223	0.650456	0.0283098	Cirrhosis	TRUE	reported	textfile	0.0223973	8.94954e-06	GCST90200641	TRUE	reported	GCST90200641	textfile	8263	2	TRUE	0.00238128	19.7187
rs34474020	C	T	C	T	0.112122	-0.0229145	0.152613	0.0914146	FALSE	FALSE	FALSE	jljYNn	35314804	0.568205	0.0401518	Cirrhosis	TRUE	reported	textfile	0.0218347	2.8208e-07	GCST90200641	TRUE	reported	GCST90200641	textfile	8263	2	TRUE	0.00318102	26.3622
rs35080242	C	T	C	T	0.14972	0.0513143	0.0594514	0.0767013	FALSE	FALSE	FALSE	jljYNn	26092114	0.232711	0.0429982	Cirrhosis	TRUE	reported	textfile	0.0332768	6.8201e-06	GCST90200641	TRUE	reported	GCST90200641	textfile	8263	2	TRUE	0.00244386	20.2382
rs61769394	G	A	G	A	0.150387	0.0280252	0.0580465	0.0616069	FALSE	FALSE	FALSE	jljYNn	54940531	0.555785	0.0475718	Cirrhosis	TRUE	reported	textfile	0.0329677	5.07551e-06	GCST90200641	TRUE	reported	GCST90200641	textfile	8263	2	TRUE	0.00251196	20.8036
rs76737878	A	T	A	T	-0.240285	-0.0209759	0.0240233	0.0280421	FALSE	TRUE	FALSE	jljYNn	16650218	0.761065	0.0689811	Cirrhosis	TRUE	reported	textfile	0.0504853	1.94065e-06	GCST90200641	TRUE	reported	GCST90200641	textfile	8263	2	TRUE	0.00273399	22.6474
rs77796846	T	C	T	C	0.287031	0.107745	0.0156536	0.00661291	FALSE	FALSE	FALSE	jljYNn	113070861	0.450096	0.14266	Cirrhosis	TRUE	reported	textfile	0.06278	4.83069e-06	GCST90200641	TRUE	reported	GCST90200641	textfile	8263	2	TRUE	0.00252336	20.8982
rs7941638	T	C	T	C	0.0713822	0.0106993	0.380276	0.361934	FALSE	FALSE	FALSE	jljYNn	122719088	0.653934	0.0238661	Cirrhosis	TRUE	reported	textfile	0.0160743	8.9646e-06	GCST90200641	TRUE	reported	GCST90200641	textfile	8263	2	TRUE	0.00238091	19.7156
rs10739617	G	A	G	A	-0.0867422	-0.0360825	0.196868	0.202472	FALSE	FALSE	FALSE	jljYNn	122651955	0.203883	0.0283987	Cirrhosis	TRUE	reported	textfile	0.0189887	4.92188e-06	GCST90200644	TRUE	reported	GCST90200644	textfile	8160	2	TRUE	0.00255077	20.8624
rs11176444	A	G	A	G	0.345754	-0.034119	0.0100985	0.0179706	FALSE	FALSE	FALSE	jljYNn	66840871	0.694014	0.0867253	Cirrhosis	TRUE	reported	textfile	0.0733229	2.41124e-06	GCST90200644	TRUE	reported	GCST90200644	textfile	8160	2	TRUE	0.00271759	22.2305
rs114183437	T	C	T	C	-0.144539	0.00115659	0.0555624	0.0639846	FALSE	FALSE	FALSE	jljYNn	236163899	0.980273	0.0467745	Cirrhosis	TRUE	reported	textfile	0.0325153	8.77805e-06	GCST90200644	TRUE	reported	GCST90200644	textfile	8160	2	TRUE	0.00241576	19.7555
rs117018419	T	C	T	C	-0.146723	-0.159762	0.0725252	0.0596049	FALSE	FALSE	FALSE	jljYNn	74280435	0.00139319	0.0499871	Cirrhosis	TRUE	reported	textfile	0.0282453	2.05169e-07	GCST90200644	TRUE	reported	GCST90200644	textfile	8160	2	TRUE	0.00329595	26.9772
rs117091791	A	G	A	G	0.231214	-0.0370306	0.0211574	0.0807828	FALSE	FALSE	FALSE	jljYNn	55518923	0.373469	0.0416077	Cirrhosis	TRUE	reported	textfile	0.0515194	7.19265e-06	GCST90200644	TRUE	reported	GCST90200644	textfile	8160	2	TRUE	0.00246221	20.1363
rs117290977	G	A	G	A	0.296749	0.397623	0.0123926	0.00550083	FALSE	FALSE	FALSE	jljYNn	108020680	0.00468134	0.140593	Cirrhosis	TRUE	reported	textfile	0.065975	6.8629e-06	GCST90200644	TRUE	reported	GCST90200644	textfile	8160	2	TRUE	0.00247317	20.2262
rs117700934	C	T	C	T	0.158649	0.0200362	0.0475359	0.0503089	FALSE	FALSE	FALSE	jljYNn	57183023	0.701657	0.0523024	Cirrhosis	TRUE	reported	textfile	0.0354259	7.52298e-06	GCST90200644	TRUE	reported	GCST90200644	textfile	8160	2	TRUE	0.00245175	20.0506
rs117831445	C	T	C	T	0.13489	0.0429558	0.0643182	0.040367	FALSE	FALSE	FALSE	jljYNn	19349280	0.456381	0.0576729	Cirrhosis	TRUE	reported	textfile	0.0298905	6.39776e-06	GCST90200644	TRUE	reported	GCST90200644	textfile	8160	2	TRUE	0.00248955	20.3604
rs1229984	C	T	C	T	0.191503	0.36396	0.970245	0.99488	FALSE	FALSE	FALSE	jljYNn	99318162	0.0246803	0.162021	Cirrhosis	TRUE	reported	textfile	0.0427758	7.574e-06	GCST90200644	TRUE	reported	GCST90200644	textfile	8160	2	TRUE	0.00245019	20.0377
rs13176595	A	G	A	G	-0.122194	0.0257228	0.0800901	0.105781	FALSE	FALSE	FALSE	jljYNn	60558280	0.485445	0.0368748	Cirrhosis	TRUE	reported	textfile	0.0269	5.5583e-06	GCST90200644	TRUE	reported	GCST90200644	textfile	8160	2	TRUE	0.00252237	20.6295
rs13397483	C	G	C	G	-0.176668	0.120579	0.0400836	0.0255817	FALSE	TRUE	FALSE	jljYNn	35907847	0.0936656	0.0719287	Cirrhosis	TRUE	reported	textfile	0.037629	2.66597e-06	GCST90200644	TRUE	reported	GCST90200644	textfile	8160	2	TRUE	0.00269407	22.0376
rs143934431	C	T	C	T	0.247608	0.0109997	0.0176244	0.00315243	FALSE	FALSE	FALSE	jljYNn	109813379	0.957871	0.208226	Cirrhosis	TRUE	reported	textfile	0.0557014	8.77836e-06	GCST90200644	TRUE	reported	GCST90200644	textfile	8160	2	TRUE	0.00241578	19.7556
rs151058508	C	T	C	T	-0.191424	0.0290605	0.0310112	0.0185657	FALSE	FALSE	FALSE	jljYNn	76671648	0.735363	0.085978	Cirrhosis	TRUE	reported	textfile	0.0428362	7.86814e-06	GCST90200644	TRUE	reported	GCST90200644	textfile	8160	2	TRUE	0.00244129	19.9648
rs16890078	C	T	C	T	0.125708	0.0553578	0.0802362	0.0672281	FALSE	FALSE	FALSE	jljYNn	59661496	0.224772	0.0456019	Cirrhosis	TRUE	reported	textfile	0.0271828	3.75409e-06	GCST90200644	TRUE	reported	GCST90200644	textfile	8160	2	TRUE	0.00261403	21.3811
rs190466443	T	C	T	C	0.263885	0.0200155	0.0167989	0.0245398	FALSE	FALSE	FALSE	jljYNn	50047702	0.787013	0.0740794	Cirrhosis	TRUE	reported	textfile	0.0569298	3.56461e-06	GCST90200644	TRUE	reported	GCST90200644	textfile	8160	2	TRUE	0.00262614	21.4805
rs2150350	A	C	A	C	0.0721032	0.00791229	0.619818	0.588881	FALSE	FALSE	FALSE	jljYNn	20525161	0.731536	0.0230624	Cirrhosis	TRUE	reported	textfile	0.0154844	3.21631e-06	GCST90200644	TRUE	reported	GCST90200644	textfile	8160	2	TRUE	0.00265019	21.6777
rs2637692	T	C	T	C	0.11271	-0.012394	0.0892967	0.0356105	FALSE	FALSE	FALSE	jljYNn	38594983	0.841178	0.0618504	Cirrhosis	TRUE	reported	textfile	0.0254858	9.75838e-06	GCST90200644	TRUE	reported	GCST90200644	textfile	8160	2	TRUE	0.0023911	19.5534
rs34837947	A	G	A	G	0.2419	0.0392022	0.0208666	0.0252413	FALSE	FALSE	FALSE	jljYNn	38216246	0.588157	0.0723944	Cirrhosis	TRUE	reported	textfile	0.0511875	2.29247e-06	GCST90200644	TRUE	reported	GCST90200644	textfile	8160	2	TRUE	0.0027294	22.3274
rs408929	G	A	G	A	-0.0686686	-0.0121565	0.373227	0.472083	FALSE	FALSE	FALSE	jljYNn	23776885	0.592054	0.0226858	Cirrhosis	TRUE	reported	textfile	0.0151636	5.93982e-06	GCST90200644	TRUE	reported	GCST90200644	textfile	8160	2	TRUE	0.00250687	20.5024
rs41308661	C	G	C	G	-0.190431	0.019016	0.0364778	0.0338139	FALSE	TRUE	FALSE	jljYNn	84195376	0.761874	0.062755	Cirrhosis	TRUE	reported	textfile	0.0393014	1.26359e-06	GCST90200644	TRUE	reported	GCST90200644	textfile	8160	2	TRUE	0.00286894	23.4721
rs4570722	T	C	T	C	-0.0670442	-0.0449907	0.497257	0.536799	FALSE	FALSE	FALSE	jljYNn	73255098	0.0475905	0.022711	Cirrhosis	TRUE	reported	textfile	0.0146974	5.07556e-06	GCST90200644	TRUE	reported	GCST90200644	textfile	8160	2	TRUE	0.00254358	20.8034
rs61396909	T	C	T	C	0.314884	0.129594	0.0118536	0.0352365	FALSE	FALSE	FALSE	jljYNn	106738732	0.0343661	0.061252	Cirrhosis	TRUE	reported	textfile	0.0681352	3.8104e-06	GCST90200644	TRUE	reported	GCST90200644	textfile	8160	2	TRUE	0.00261055	21.3526
rs62186967	T	C	T	C	0.109175	-0.00888532	0.124785	0.123751	FALSE	FALSE	FALSE	jljYNn	175915779	0.795541	0.0342901	Cirrhosis	TRUE	reported	textfile	0.0221822	8.57795e-07	GCST90200644	TRUE	reported	GCST90200644	textfile	8160	2	TRUE	0.00295978	24.2176
rs62335813	T	C	T	C	-0.0827213	-0.0101657	0.205505	0.189144	FALSE	FALSE	FALSE	jljYNn	1884063	0.726526	0.0290657	Cirrhosis	TRUE	reported	textfile	0.0182267	5.66615e-06	GCST90200644	TRUE	reported	GCST90200644	textfile	8160	2	TRUE	0.00251787	20.5926
rs626913	C	A	C	A	0.0679676	-0.0271564	0.539982	0.502844	FALSE	FALSE	FALSE	jljYNn	60635935	0.229748	0.0226113	Cirrhosis	TRUE	reported	textfile	0.0148968	5.05321e-06	GCST90200644	TRUE	reported	GCST90200644	textfile	8160	2	TRUE	0.00254461	20.8119
rs6500440	C	T	C	T	-0.0739828	0.00172958	0.587165	0.683336	FALSE	FALSE	FALSE	jljYNn	89744415	0.943782	0.0245269	Cirrhosis	TRUE	reported	textfile	0.0150765	9.24056e-07	GCST90200644	TRUE	reported	GCST90200644	textfile	8160	2	TRUE	0.00294232	24.0743
rs72829992	C	T	C	T	-0.120906	-0.00325306	0.100553	0.100556	FALSE	FALSE	FALSE	jljYNn	108987360	0.93124	0.0377014	Cirrhosis	TRUE	reported	textfile	0.0243643	6.96138e-07	GCST90200644	TRUE	reported	GCST90200644	textfile	8160	2	TRUE	0.00300877	24.6196
rs73028637	T	C	T	C	-0.164439	0.0191975	0.0413497	0.0499526	FALSE	FALSE	FALSE	jljYNn	132318844	0.715726	0.0527149	Cirrhosis	TRUE	reported	textfile	0.0369661	8.65251e-06	GCST90200644	TRUE	reported	GCST90200644	textfile	8160	2	TRUE	0.00241914	19.7832
rs76151578	C	T	C	T	0.275393	0.0918749	0.01575	0.0199	FALSE	FALSE	FALSE	jljYNn	15241301	0.258593	0.081325	Cirrhosis	TRUE	reported	textfile	0.0586895	2.70062e-06	GCST90200644	TRUE	reported	GCST90200644	textfile	8160	2	TRUE	0.00269107	22.013
rs7634178	T	C	T	C	-0.102361	-0.0422532	0.124308	0.11112	FALSE	FALSE	FALSE	jljYNn	129970723	0.243442	0.0362244	Cirrhosis	TRUE	reported	textfile	0.0221977	4.00058e-06	GCST90200644	TRUE	reported	GCST90200644	textfile	8160	2	TRUE	0.00259916	21.2592
rs76498900	T	C	T	C	-0.304174	-0.190409	0.0111002	0.0112465	FALSE	FALSE	FALSE	jljYNn	48400081	0.0793067	0.108513	Cirrhosis	TRUE	reported	textfile	0.0684042	8.71963e-06	GCST90200644	TRUE	reported	GCST90200644	textfile	8160	2	TRUE	0.00241734	19.7684
rs10514134	A	T	A	T	-0.112402	0.0270386	0.11268	0.0933628	FALSE	TRUE	FALSE	jljYNn	78023623	0.491331	0.0392892	Cirrhosis	TRUE	reported	textfile	0.0245458	4.66613e-06	GCST90200659	TRUE	reported	GCST90200659	textfile	8117	2	TRUE	0.00257678	20.9646
rs114997141	A	G	A	G	-0.260312	-0.0493048	0.0183928	0.045478	FALSE	FALSE	FALSE	jljYNn	90334282	0.36626	0.0545709	Cirrhosis	TRUE	reported	textfile	0.0581794	7.6663e-06	GCST90200659	TRUE	reported	GCST90200659	textfile	8117	2	TRUE	0.00246028	20.0144
rs11758857	C	T	C	T	-0.181166	-0.0468488	0.0396187	0.0387917	FALSE	FALSE	FALSE	jljYNn	117546172	0.429055	0.0592415	Cirrhosis	TRUE	reported	textfile	0.0397539	5.1843e-06	GCST90200659	TRUE	reported	GCST90200659	textfile	8117	2	TRUE	0.00255205	20.7628
rs117790891	A	G	A	G	-0.271197	-0.124231	0.019926	0.0126769	FALSE	FALSE	FALSE	jljYNn	78472013	0.226136	0.102639	Cirrhosis	TRUE	reported	textfile	0.0558106	1.17835e-06	GCST90200659	TRUE	reported	GCST90200659	textfile	8117	2	TRUE	0.00290054	23.6064
rs11848661	A	G	A	G	0.0817339	0.0102369	0.255245	0.276364	FALSE	FALSE	FALSE	jljYNn	81731737	0.685997	0.0253204	Cirrhosis	TRUE	reported	textfile	0.0180272	5.7899e-06	GCST90200659	TRUE	reported	GCST90200659	textfile	8117	2	TRUE	0.00252612	20.5514
rs11998397	G	C	G	C	-0.128288	-0.0192464	0.0825074	0.0572884	FALSE	TRUE	FALSE	jljYNn	140325622	0.694783	0.0490513	Cirrhosis	TRUE	reported	textfile	0.0282971	5.79881e-06	GCST90200659	TRUE	reported	GCST90200659	textfile	8117	2	TRUE	0.00252577	20.5486
rs13112105	C	T	C	T	0.0791889	-0.0160097	0.391736	0.353645	FALSE	FALSE	FALSE	jljYNn	83875329	0.500486	0.0237629	Cirrhosis	TRUE	reported	textfile	0.0162781	1.14609e-06	GCST90200659	TRUE	reported	GCST90200659	textfile	8117	2	TRUE	0.00290711	23.66
rs144412358	A	C	A	C	-0.244512	0.109199	0.0201783	0.0142586	FALSE	FALSE	FALSE	jljYNn	43934536	0.261296	0.09721	Cirrhosis	TRUE	reported	textfile	0.0552407	9.58623e-06	GCST90200659	TRUE	reported	GCST90200659	textfile	8117	2	TRUE	0.00240791	19.5873
rs16960526	G	A	G	A	-0.176474	0.0820899	0.0429808	0.018684	FALSE	FALSE	FALSE	jljYNn	35156222	0.326327	0.0836338	Cirrhosis	TRUE	reported	textfile	0.038654	4.98355e-06	GCST90200659	TRUE	reported	GCST90200659	textfile	8117	2	TRUE	0.00256132	20.8385
rs175368	A	G	A	G	0.0823377	0.000695521	0.251655	0.290529	FALSE	FALSE	FALSE	jljYNn	74157541	0.977807	0.0250027	Cirrhosis	TRUE	reported	textfile	0.0182121	6.15386e-06	GCST90200659	TRUE	reported	GCST90200659	textfile	8117	2	TRUE	0.00251183	20.4348
rs17589523	A	C	A	C	0.0821108	-0.0297724	0.281286	0.358925	FALSE	FALSE	FALSE	jljYNn	85962059	0.212371	0.0238738	Cirrhosis	TRUE	reported	textfile	0.0179201	4.60415e-06	GCST90200659	TRUE	reported	GCST90200659	textfile	8117	2	TRUE	0.0025799	20.99
rs178013	C	G	C	G	-0.0742139	0.0181316	0.356866	0.395807	FALSE	TRUE	FALSE	jljYNn	22527559	0.436333	0.0232934	Cirrhosis	TRUE	reported	textfile	0.0164539	6.47012e-06	GCST90200659	TRUE	reported	GCST90200659	textfile	8117	2	TRUE	0.00250006	20.3388
rs1816392	A	G	A	G	-0.167604	-0.030224	0.0462034	0.0798112	FALSE	FALSE	FALSE	jljYNn	57851849	0.470067	0.04184	Cirrhosis	TRUE	reported	textfile	0.0370641	6.12553e-06	GCST90200659	TRUE	reported	GCST90200659	textfile	8117	2	TRUE	0.00251289	20.4435
rs191716213	T	C	T	C	-0.401176	-0.0652452	0.00827058	0.0393583	FALSE	FALSE	FALSE	jljYNn	72317770	0.264318	0.0584507	Cirrhosis	TRUE	reported	textfile	0.0864516	3.47618e-06	GCST90200659	TRUE	reported	GCST90200659	textfile	8117	2	TRUE	0.00264593	21.5286
rs34116096	A	G	A	G	-0.0854265	-0.044232	0.208856	0.180595	FALSE	FALSE	FALSE	jljYNn	125808959	0.134942	0.0295887	Cirrhosis	TRUE	reported	textfile	0.0192049	8.66083e-06	GCST90200659	TRUE	reported	GCST90200659	textfile	8117	2	TRUE	0.00243169	19.7813
rs4075883	T	C	T	C	-0.077949	-0.0122104	0.660694	0.57931	FALSE	FALSE	FALSE	jljYNn	23881419	0.596277	0.0230489	Cirrhosis	TRUE	reported	textfile	0.0166272	2.75829e-06	GCST90200659	TRUE	reported	GCST90200659	textfile	8117	2	TRUE	0.00270031	21.9723
rs55832343	T	C	T	C	-0.0956285	0.0128841	0.158695	0.161909	FALSE	FALSE	FALSE	jljYNn	102700003	0.677954	0.0310269	Cirrhosis	TRUE	reported	textfile	0.0214009	7.87915e-06	GCST90200659	TRUE	reported	GCST90200659	textfile	8117	2	TRUE	0.00245385	19.962
rs56335583	T	C	T	C	0.145107	-0.0318934	0.0659924	0.0317368	FALSE	FALSE	FALSE	jljYNn	61334328	0.626305	0.0654983	Cirrhosis	TRUE	reported	textfile	0.0313091	3.5753e-06	GCST90200659	TRUE	reported	GCST90200659	textfile	8117	2	TRUE	0.00263932	21.4748
rs6677468	T	C	T	C	-0.079503	-0.0333348	0.250498	0.28194	FALSE	FALSE	FALSE	jljYNn	179586230	0.186416	0.0252297	Cirrhosis	TRUE	reported	textfile	0.0178193	8.13453e-06	GCST90200659	TRUE	reported	GCST90200659	textfile	8117	2	TRUE	0.00244639	19.9012
rs67035712	C	T	C	T	-0.0910619	-0.0582661	0.190087	0.216732	FALSE	FALSE	FALSE	jljYNn	58242207	0.034477	0.0275562	Cirrhosis	TRUE	reported	textfile	0.0201097	5.94736e-06	GCST90200659	TRUE	reported	GCST90200659	textfile	8117	2	TRUE	0.00251983	20.5001
rs6770665	G	A	G	A	-0.0785185	0.00842267	0.30487	0.264903	FALSE	FALSE	FALSE	jljYNn	2083541	0.745156	0.0259132	Cirrhosis	TRUE	reported	textfile	0.0175271	7.46995e-06	GCST90200659	TRUE	reported	GCST90200659	textfile	8117	2	TRUE	0.00246636	20.064
rs6911059	A	G	A	G	0.0974401	-0.0289572	0.230334	0.275881	FALSE	FALSE	FALSE	jljYNn	68445041	0.254659	0.025421	Cirrhosis	TRUE	reported	textfile	0.0189428	2.69074e-07	GCST90200659	TRUE	reported	GCST90200659	textfile	8117	2	TRUE	0.00324921	26.4533
rs76137905	A	G	A	G	-0.0988866	-0.0459167	0.156124	0.138775	FALSE	FALSE	FALSE	jljYNn	9946882	0.16342	0.0329468	Cirrhosis	TRUE	reported	textfile	0.0217158	5.27165e-06	GCST90200659	TRUE	reported	GCST90200659	textfile	8117	2	TRUE	0.00254812	20.7308
rs77788512	A	G	A	G	-0.212762	0.0351722	0.0293827	0.0833038	FALSE	FALSE	FALSE	jljYNn	141701025	0.389412	0.0408654	Cirrhosis	TRUE	reported	textfile	0.0462724	4.26517e-06	GCST90200659	TRUE	reported	GCST90200659	textfile	8117	2	TRUE	0.00259788	21.1367
rs80021750	T	C	T	C	-0.558435	-0.0931394	0.00413223	0.0961357	FALSE	FALSE	FALSE	jljYNn	108644394	0.0168051	0.0389551	Cirrhosis	TRUE	reported	textfile	0.121754	4.50523e-06	GCST90200659	TRUE	reported	GCST90200659	textfile	8117	2	TRUE	0.00258499	21.0316
rs9967586	T	C	T	C	-0.140614	0.0340749	0.0675176	0.0306791	FALSE	FALSE	FALSE	jljYNn	64598960	0.609154	0.0666459	Cirrhosis	TRUE	reported	textfile	0.0310897	6.10115e-06	GCST90200659	TRUE	reported	GCST90200659	textfile	8117	2	TRUE	0.00251383	20.4511
rs10240723	T	C	T	C	-0.241981	-0.0169358	0.381729	0.425336	FALSE	FALSE	FALSE	jljYNn	97981884	0.461693	0.0230086	Cirrhosis	TRUE	reported	textfile	0.0147294	1.19812e-60	GCST90200661	TRUE	reported	GCST90200661	textfile	8210	2	TRUE	0.0318275	269.828
rs1047891	A	C	A	C	0.0853351	0.0264328	0.308919	0.321408	FALSE	FALSE	FALSE	jljYNn	210675783	0.276975	0.0243141	Cirrhosis	TRUE	reported	textfile	0.0156234	4.70748e-08	GCST90200661	TRUE	reported	GCST90200661	textfile	8210	2	TRUE	0.00362064	29.8262
rs1140862	A	T	A	T	0.0651912	-0.00499114	0.391865	0.443325	FALSE	TRUE	TRUE	jljYNn	15661567	0.826687	0.0227956	Cirrhosis	TRUE	reported	textfile	0.0147146	9.40728e-06	GCST90200661	TRUE	reported	GCST90200661	textfile	8210	2	FALSE	0.00238507	19.6234
rs114530970	T	C	T	C	0.294182	0.135443	0.012375	0.00792932	FALSE	FALSE	FALSE	jljYNn	156665375	0.287126	0.127243	Cirrhosis	TRUE	reported	textfile	0.0638554	4.08523e-06	GCST90200661	TRUE	reported	GCST90200661	textfile	8210	2	TRUE	0.00257853	21.2193
rs1147238	G	A	G	A	-0.110263	-0.0237142	0.1258	0.124333	FALSE	FALSE	FALSE	jljYNn	196947647	0.497511	0.0349555	Cirrhosis	TRUE	reported	textfile	0.0216093	3.35074e-07	GCST90200661	TRUE	reported	GCST90200661	textfile	8210	2	TRUE	0.00316126	26.0299
rs117081218	A	G	A	G	-0.179261	-0.11499	0.0331529	0.0220517	FALSE	FALSE	FALSE	jljYNn	101945581	0.142078	0.0783257	Cirrhosis	TRUE	reported	textfile	0.0398805	6.95834e-06	GCST90200661	TRUE	reported	GCST90200661	textfile	8210	2	TRUE	0.00245493	20.1997
rs117507612	A	G	A	G	-0.248977	0.0101906	0.0205613	0.0573145	FALSE	FALSE	FALSE	jljYNn	56892115	0.836022	0.0492337	Cirrhosis	TRUE	reported	textfile	0.0505962	8.61664e-07	GCST90200661	TRUE	reported	GCST90200661	textfile	8210	2	TRUE	0.00294077	24.209
rs12671483	T	C	T	C	0.0768208	-0.0124981	0.255226	0.392062	FALSE	FALSE	FALSE	jljYNn	124509824	0.592768	0.0233685	Cirrhosis	TRUE	reported	textfile	0.0170232	6.40005e-06	GCST90200661	TRUE	reported	GCST90200661	textfile	8210	2	TRUE	0.00247432	20.3596
rs145455708	C	T	C	T	0.20965	0.0725417	0.0256379	0.0222215	FALSE	FALSE	FALSE	jljYNn	107825178	0.350912	0.0777658	Cirrhosis	TRUE	reported	textfile	0.0451182	3.37332e-06	GCST90200661	TRUE	reported	GCST90200661	textfile	8210	2	TRUE	0.00262302	21.5864
rs1510303	A	G	A	G	-0.101038	-0.02556	0.521954	0.539065	FALSE	FALSE	FALSE	jljYNn	97744357	0.259914	0.0226879	Cirrhosis	TRUE	reported	textfile	0.0143321	1.79209e-12	GCST90200661	TRUE	reported	GCST90200661	textfile	8210	2	TRUE	0.00601708	49.6871
rs1620646	A	C	A	C	0.19375	0.0102856	0.120766	0.108967	FALSE	FALSE	FALSE	jljYNn	97996146	0.779387	0.0367187	Cirrhosis	TRUE	reported	textfile	0.0221557	2.23159e-18	GCST90200661	TRUE	reported	GCST90200661	textfile	8210	2	TRUE	0.00922875	76.4551
rs185389721	A	G	A	G	-0.19327	0.0235394	0.0309202	0.0138284	FALSE	FALSE	FALSE	jljYNn	58763434	0.812373	0.0991694	Cirrhosis	TRUE	reported	textfile	0.0416501	3.47872e-06	GCST90200661	TRUE	reported	GCST90200661	textfile	8210	2	TRUE	0.00261587	21.5274
rs2169387	G	A	G	A	-0.134199	-0.0268352	0.90217	0.854481	FALSE	FALSE	FALSE	jljYNn	9323885	0.404123	0.0321656	Cirrhosis	TRUE	reported	textfile	0.0244416	4.00599e-08	GCST90200661	TRUE	reported	GCST90200661	textfile	8210	2	TRUE	0.00365851	30.1393
rs2282377	G	C	G	C	-0.198248	-0.020555	0.12992	0.120602	FALSE	TRUE	FALSE	jljYNn	104105483	0.558444	0.0351276	Cirrhosis	TRUE	reported	textfile	0.0213001	1.31041e-20	GCST90200661	TRUE	reported	GCST90200661	textfile	8210	2	TRUE	0.0104413	86.6061
rs28929474	T	C	T	C	0.258786	0.380916	0.0176198	0.0197479	FALSE	FALSE	FALSE	jljYNn	94378610	1.39611e-07	0.0723384	Cirrhosis	TRUE	reported	textfile	0.0545618	2.1058e-06	GCST90200661	TRUE	reported	GCST90200661	textfile	8210	2	TRUE	0.00273258	22.4905
rs544766877	T	C	T	C	0.274346	-0.0113516	0.0141056	0.0046485	FALSE	FALSE	FALSE	jljYNn	15117526	0.949164	0.178045	Cirrhosis	TRUE	reported	textfile	0.0613116	7.65461e-06	GCST90200661	TRUE	reported	GCST90200661	textfile	8210	2	TRUE	0.00243283	20.0173
rs568305361	T	A	T	A	-0.209251	-0.0640746	0.0246717	0.0269299	FALSE	TRUE	FALSE	jljYNn	82728929	0.375471	0.0722967	Cirrhosis	TRUE	reported	textfile	0.0463862	6.45044e-06	GCST90200661	TRUE	reported	GCST90200661	textfile	8210	2	TRUE	0.00247252	20.3447
rs58171576	A	G	A	G	-0.104172	0.0218923	0.136081	0.0975705	FALSE	FALSE	FALSE	jljYNn	31422350	0.570774	0.0386168	Cirrhosis	TRUE	reported	textfile	0.0210319	7.30558e-07	GCST90200661	TRUE	reported	GCST90200661	textfile	8210	2	TRUE	0.00297924	24.5267
rs62277907	A	G	A	G	0.125733	-0.0418492	0.076413	0.0622387	FALSE	FALSE	FALSE	jljYNn	198095786	0.378982	0.0475683	Cirrhosis	TRUE	reported	textfile	0.0270541	3.36054e-06	GCST90200661	TRUE	reported	GCST90200661	textfile	8210	2	TRUE	0.00262391	21.5937
rs650505	C	G	C	G	0.0692786	0.0561427	0.643669	0.741571	FALSE	TRUE	FALSE	jljYNn	136275201	0.0304418	0.0259404	Cirrhosis	TRUE	reported	textfile	0.0151814	5.03328e-06	GCST90200661	TRUE	reported	GCST90200661	textfile	8210	2	TRUE	0.00253006	20.8194
rs76525545	G	A	G	A	-0.121606	-0.0686952	0.0790439	0.0509593	FALSE	FALSE	FALSE	jljYNn	80323479	0.186719	0.0520281	Cirrhosis	TRUE	reported	textfile	0.0271763	7.65246e-06	GCST90200661	TRUE	reported	GCST90200661	textfile	8210	2	TRUE	0.00243292	20.0181
rs7703346	T	A	T	A	0.0650065	0.00420469	0.476598	0.495352	FALSE	TRUE	TRUE	jljYNn	91613757	0.852671	0.022641	Cirrhosis	TRUE	reported	textfile	0.0146296	8.85139e-06	GCST90200661	TRUE	reported	GCST90200661	textfile	8210	2	FALSE	0.00239918	19.7398
rs7807708	A	G	A	G	0.0809829	-0.00832148	0.206738	0.208267	FALSE	FALSE	FALSE	jljYNn	51479126	0.765177	0.02786	Cirrhosis	TRUE	reported	textfile	0.0177457	5.03039e-06	GCST90200661	TRUE	reported	GCST90200661	textfile	8210	2	TRUE	0.00253021	20.8207
rs78185142	A	G	A	G	0.219645	-0.0926078	0.0251158	0.0110679	FALSE	FALSE	FALSE	jljYNn	124399063	0.404546	0.111103	Cirrhosis	TRUE	reported	textfile	0.04608	1.87354e-06	GCST90200661	TRUE	reported	GCST90200661	textfile	8210	2	TRUE	0.00275978	22.715
rs9466476	A	C	A	C	-0.0660105	-0.0132494	0.392069	0.392975	FALSE	FALSE	FALSE	jljYNn	22807587	0.56818	0.0232147	Cirrhosis	TRUE	reported	textfile	0.0146963	7.06785e-06	GCST90200661	TRUE	reported	GCST90200661	textfile	8210	2	TRUE	0.00245133	20.1699
rs1007161	A	G	A	G	-0.0739702	0.0162603	0.335721	0.365527	FALSE	FALSE	FALSE	jljYNn	32862135	0.490117	0.0235615	Cirrhosis	TRUE	reported	textfile	0.0158354	2.99451e-06	GCST90200676	TRUE	reported	GCST90200676	textfile	8181	2	TRUE	0.00266007	21.8147
rs1055888	A	T	A	T	0.545681	-0.0597531	0.0821161	0.114575	FALSE	TRUE	FALSE	jljYNn	73859532	0.0932954	0.0356041	Cirrhosis	TRUE	reported	textfile	0.0265696	9.90337e-94	GCST90200676	TRUE	reported	GCST90200676	textfile	8181	2	TRUE	0.0490307	421.698
rs1165172	T	A	T	A	0.0797871	-0.0324722	0.719627	0.769792	FALSE	TRUE	FALSE	jljYNn	25881340	0.226518	0.0268503	Cirrhosis	TRUE	reported	textfile	0.0167939	2.02461e-06	GCST90200676	TRUE	reported	GCST90200676	textfile	8181	2	TRUE	0.00275144	22.5661
rs116844495	A	T	A	T	-0.230383	0.10971	0.0255071	0.0102628	FALSE	TRUE	FALSE	jljYNn	94102400	0.333179	0.113368	Cirrhosis	TRUE	reported	textfile	0.0475594	1.2718e-06	GCST90200676	TRUE	reported	GCST90200676	textfile	8181	2	TRUE	0.00286008	23.4597
rs117226891	T	C	T	C	0.22906	0.039936	0.0255609	0.0583189	FALSE	FALSE	FALSE	jljYNn	47662782	0.408481	0.0483154	Cirrhosis	TRUE	reported	textfile	0.0475688	1.46945e-06	GCST90200676	TRUE	reported	GCST90200676	textfile	8181	2	TRUE	0.0028263	23.1818
rs139685306	C	T	C	T	0.325052	-0.345074	0.0122673	0.0051797	FALSE	FALSE	FALSE	jljYNn	36227354	0.0311853	0.160149	Cirrhosis	TRUE	reported	textfile	0.0677247	1.58973e-06	GCST90200676	TRUE	reported	GCST90200676	textfile	8181	2	TRUE	0.00280791	23.0306
rs142919319	T	C	T	C	-0.264068	-0.0614775	0.016636	0.0222554	FALSE	FALSE	FALSE	jljYNn	103129364	0.429475	0.0778108	Cirrhosis	TRUE	reported	textfile	0.0590477	7.74506e-06	GCST90200676	TRUE	reported	GCST90200676	textfile	8181	2	TRUE	0.0024387	19.9949
rs146971725	T	C	T	C	0.44577	-0.157774	0.0061267	0.008923	FALSE	FALSE	FALSE	jljYNn	134640997	0.196204	0.122075	Cirrhosis	TRUE	reported	textfile	0.0968894	4.20852e-06	GCST90200676	TRUE	reported	GCST90200676	textfile	8181	2	TRUE	0.00258072	21.1623
rs1495741	A	G	A	G	-0.17536	-0.0263884	0.773957	0.748116	FALSE	FALSE	FALSE	jljYNn	18415371	0.311156	0.0260549	Cirrhosis	TRUE	reported	textfile	0.017849	8.8183e-23	GCST90200676	TRUE	reported	GCST90200676	textfile	8181	2	TRUE	0.0116609	96.5
rs1500836	T	C	T	C	0.0781103	-0.0495745	0.712502	0.725178	FALSE	FALSE	FALSE	jljYNn	141978202	0.0506699	0.0253673	Cirrhosis	TRUE	reported	textfile	0.0166655	2.77295e-06	GCST90200676	TRUE	reported	GCST90200676	textfile	8181	2	TRUE	0.00267799	21.9621
rs17349685	G	A	G	A	-0.173503	0.0478916	0.0502937	0.0353226	FALSE	FALSE	FALSE	jljYNn	73516996	0.435234	0.0613786	Cirrhosis	TRUE	reported	textfile	0.0346641	5.57827e-07	GCST90200676	TRUE	reported	GCST90200676	textfile	8181	2	TRUE	0.00305295	25.0466
rs2509536	T	C	T	C	-0.0716363	0.00894304	0.355605	0.450489	FALSE	FALSE	FALSE	jljYNn	26407688	0.695332	0.0228354	Cirrhosis	TRUE	reported	textfile	0.0159179	6.78348e-06	GCST90200676	TRUE	reported	GCST90200676	textfile	8181	2	TRUE	0.00246953	20.2483
rs2958827	C	G	C	G	-0.0776048	0.0558849	0.724968	0.714145	FALSE	TRUE	FALSE	jljYNn	133629597	0.0261716	0.025132	Cirrhosis	TRUE	reported	textfile	0.0170964	5.64553e-06	GCST90200676	TRUE	reported	GCST90200676	textfile	8181	2	TRUE	0.00251229	20.5997
rs56109834	A	G	A	G	0.219426	-0.0575361	0.0263964	0.0321774	FALSE	FALSE	FALSE	jljYNn	78047224	0.370454	0.0642414	Cirrhosis	TRUE	reported	textfile	0.0466383	2.54057e-06	GCST90200676	TRUE	reported	GCST90200676	textfile	8181	2	TRUE	0.00269843	22.1302
rs6034135	T	A	T	A	-0.109949	0.00255005	0.114817	0.0597601	FALSE	TRUE	FALSE	jljYNn	15258823	0.95813	0.0485716	Cirrhosis	TRUE	reported	textfile	0.0239412	4.38031e-06	GCST90200676	TRUE	reported	GCST90200676	textfile	8181	2	TRUE	0.00257138	21.0855
rs62149622	C	A	C	A	0.531929	-0.00787406	0.227763	0.163848	FALSE	FALSE	FALSE	jljYNn	73308164	0.798348	0.03082	Cirrhosis	TRUE	reported	textfile	0.0169943	1e-200	GCST90200676	TRUE	reported	GCST90200676	textfile	8181	2	TRUE	0.106948	979.478
rs62181384	A	G	A	G	0.0765527	-0.0361558	0.282986	0.284394	FALSE	FALSE	FALSE	jljYNn	215913464	0.151435	0.0252048	Cirrhosis	TRUE	reported	textfile	0.0171716	8.26904e-06	GCST90200676	TRUE	reported	GCST90200676	textfile	8181	2	TRUE	0.00242348	19.8698
rs686587	C	A	C	A	0.0964001	-0.0224239	0.236001	0.293782	FALSE	FALSE	FALSE	jljYNn	70060334	0.368906	0.0249563	Cirrhosis	TRUE	reported	textfile	0.0184563	1.75906e-07	GCST90200676	TRUE	reported	GCST90200676	textfile	8181	2	TRUE	0.00332364	27.2747
rs72988237	T	G	T	G	0.104325	-0.0430217	0.123163	0.0978095	FALSE	FALSE	FALSE	jljYNn	238882430	0.266461	0.0387147	Cirrhosis	TRUE	reported	textfile	0.0228652	5.0519e-06	GCST90200676	TRUE	reported	GCST90200676	textfile	8181	2	TRUE	0.00253815	20.8123
rs74560030	A	G	A	G	-0.385788	0.0323558	0.00763641	0.0340405	FALSE	FALSE	FALSE	jljYNn	132949878	0.604612	0.0624896	Cirrhosis	TRUE	reported	textfile	0.0871509	9.57008e-06	GCST90200676	TRUE	reported	GCST90200676	textfile	8181	2	TRUE	0.00238951	19.5906
rs75371879	A	T	A	T	0.365922	-0.223987	0.00890335	0.00240539	FALSE	TRUE	FALSE	jljYNn	128174336	0.349682	0.239506	Cirrhosis	TRUE	reported	textfile	0.0806924	5.76633e-06	GCST90200676	TRUE	reported	GCST90200676	textfile	8181	2	TRUE	0.00250735	20.5592
rs76204000	G	C	G	C	0.171747	0.0394996	0.0460781	0.0746392	FALSE	TRUE	FALSE	jljYNn	25722677	0.3622	0.0433499	Cirrhosis	TRUE	reported	textfile	0.0364744	2.49291e-06	GCST90200676	TRUE	reported	GCST90200676	textfile	8181	2	TRUE	0.00270284	22.1664
rs10842538	C	T	C	T	-0.155243	0.0361981	0.951566	0.972252	FALSE	FALSE	FALSE	jljYNn	25346408	0.601262	0.0692673	Cirrhosis	TRUE	reported	textfile	0.0343777	6.30782e-06	GCST90200706	TRUE	reported	GCST90200706	textfile	8262	2	TRUE	0.00246215	20.3876
rs115604819	T	C	T	C	0.259667	0.0460198	0.019396	0.00944777	FALSE	FALSE	FALSE	jljYNn	107987020	0.693667	0.116836	Cirrhosis	TRUE	reported	textfile	0.0535078	1.21685e-06	GCST90200706	TRUE	reported	GCST90200706	textfile	8262	2	TRUE	0.00284235	23.5448
rs12409128	T	C	T	C	-0.246614	-0.0180513	0.0214676	0.0313388	FALSE	FALSE	FALSE	jljYNn	198764719	0.782373	0.0653495	Cirrhosis	TRUE	reported	textfile	0.0502193	9.07264e-07	GCST90200706	TRUE	reported	GCST90200706	textfile	8262	2	TRUE	0.00291034	24.1095
rs12460401	A	G	A	G	0.281919	-0.0959179	0.0137413	0.00672816	FALSE	FALSE	FALSE	jljYNn	31282667	0.502503	0.143042	Cirrhosis	TRUE	reported	textfile	0.0616588	4.82547e-06	GCST90200706	TRUE	reported	GCST90200706	textfile	8262	2	TRUE	0.00252392	20.9003
rs13086160	T	C	T	C	-0.0737417	-0.0423392	0.282611	0.293111	FALSE	FALSE	FALSE	jljYNn	24916503	0.0901052	0.0249812	Cirrhosis	TRUE	reported	textfile	0.0163053	6.10942e-06	GCST90200706	TRUE	reported	GCST90200706	textfile	8262	2	TRUE	0.0024695	20.4486
rs13088138	T	C	T	C	0.166739	0.100108	0.0381633	0.0201989	FALSE	FALSE	FALSE	jljYNn	5227370	0.222296	0.0820254	Cirrhosis	TRUE	reported	textfile	0.0377076	9.78374e-06	GCST90200706	TRUE	reported	GCST90200706	textfile	8262	2	TRUE	0.00236105	19.5484
rs139226886	G	T	G	T	-0.328992	0.119924	0.00972644	0.00581148	FALSE	FALSE	FALSE	jljYNn	50811678	0.416857	0.14771	Cirrhosis	TRUE	reported	textfile	0.0739986	8.75161e-06	GCST90200706	TRUE	reported	GCST90200706	textfile	8262	2	TRUE	0.00238672	19.7614
rs1394470	T	C	T	C	0.0678096	0.0323817	0.494099	0.43558	FALSE	FALSE	FALSE	jljYNn	4172935	0.157694	0.0229191	Cirrhosis	TRUE	reported	textfile	0.0145232	3.02605e-06	GCST90200706	TRUE	reported	GCST90200706	textfile	8262	2	TRUE	0.00263165	21.7948
rs143938732	A	C	A	C	0.455889	0.150175	0.0064291	0.0113121	FALSE	FALSE	FALSE	jljYNn	144520914	0.174381	0.110564	Cirrhosis	TRUE	reported	textfile	0.091591	6.44286e-07	GCST90200706	TRUE	reported	GCST90200706	textfile	8262	2	TRUE	0.0029897	24.7689
rs1871395	G	A	G	A	0.157055	-0.0068793	0.156372	0.279329	FALSE	FALSE	FALSE	jljYNn	21199381	0.785903	0.0253255	Cirrhosis	TRUE	reported	textfile	0.0198732	2.72616e-15	GCST90200706	TRUE	reported	GCST90200706	textfile	8262	2	TRUE	0.00750261	62.44
rs201417854	G	A	G	A	-0.0759495	-0.00516953	0.688053	0.705514	FALSE	FALSE	FALSE	jljYNn	93632160	0.835926	0.0249607	Cirrhosis	TRUE	reported	textfile	0.0157655	1.454e-06	GCST90200706	TRUE	reported	GCST90200706	textfile	8262	2	TRUE	0.00280111	23.2022
rs2340846	G	C	G	C	0.075309	0.031837	0.735111	0.75384	FALSE	TRUE	FALSE	jljYNn	3413747	0.226649	0.0263326	Cirrhosis	TRUE	reported	textfile	0.0167214	6.67644e-06	GCST90200706	TRUE	reported	GCST90200706	textfile	8262	2	TRUE	0.00244905	20.2789
rs2602374	T	C	T	C	0.487577	0.0416824	0.283085	0.312142	FALSE	FALSE	FALSE	jljYNn	233660318	0.0888955	0.0245011	Cirrhosis	TRUE	reported	textfile	0.015272	1e-200	GCST90200706	TRUE	reported	GCST90200706	textfile	8262	2	TRUE	0.109821	1019.04
rs34524245	T	G	T	G	-0.0738575	0.00898105	0.273325	0.175628	FALSE	FALSE	FALSE	jljYNn	71329727	0.767535	0.0303823	Cirrhosis	TRUE	reported	textfile	0.0164408	7.04447e-06	GCST90200706	TRUE	reported	GCST90200706	textfile	8262	2	TRUE	0.00243668	20.1761
rs36074023	A	G	A	G	-0.114629	0.013472	0.0984434	0.1295	FALSE	FALSE	FALSE	jljYNn	152480411	0.689911	0.0337664	Cirrhosis	TRUE	reported	textfile	0.024644	3.29728e-06	GCST90200706	TRUE	reported	GCST90200706	textfile	8262	2	TRUE	0.00261183	21.6302
rs385159	C	A	C	A	0.0712177	-0.000562395	0.38069	0.475269	FALSE	FALSE	FALSE	jljYNn	89195707	0.980244	0.0227112	Cirrhosis	TRUE	reported	textfile	0.0151118	2.44418e-06	GCST90200706	TRUE	reported	GCST90200706	textfile	8262	2	TRUE	0.00268097	22.2044
rs4233633	C	G	C	G	0.125447	0.0585241	0.126018	0.129167	FALSE	TRUE	FALSE	jljYNn	233711291	0.0831323	0.0337743	Cirrhosis	TRUE	reported	textfile	0.0216768	7.15994e-09	GCST90200706	TRUE	reported	GCST90200706	textfile	8262	2	TRUE	0.00403727	33.4831
rs58145975	T	C	T	C	0.0850388	0.0516709	0.190618	0.313039	FALSE	FALSE	FALSE	jljYNn	68744267	0.0353037	0.0245484	Cirrhosis	TRUE	reported	textfile	0.0185553	4.58397e-06	GCST90200706	TRUE	reported	GCST90200706	textfile	8262	2	TRUE	0.00253577	20.9987
rs591784	T	G	T	G	0.0675471	-0.0215817	0.399841	0.377372	FALSE	FALSE	FALSE	jljYNn	104176532	0.354834	0.0233252	Cirrhosis	TRUE	reported	textfile	0.0148293	5.23941e-06	GCST90200706	TRUE	reported	GCST90200706	textfile	8262	2	TRUE	0.00250494	20.7428
rs62182849	A	G	A	G	-0.0945603	-0.00307732	0.153105	0.15973	FALSE	FALSE	FALSE	jljYNn	203594924	0.920545	0.030851	Cirrhosis	TRUE	reported	textfile	0.0203628	3.42091e-06	GCST90200706	TRUE	reported	GCST90200706	textfile	8262	2	TRUE	0.00260331	21.5594
rs62305809	A	G	A	G	0.186815	-0.159732	0.0334228	0.00716809	FALSE	FALSE	FALSE	jljYNn	59650798	0.245173	0.137444	Cirrhosis	TRUE	reported	textfile	0.0406139	4.22958e-06	GCST90200706	TRUE	reported	GCST90200706	textfile	8262	2	TRUE	0.00255434	21.1529
rs62370656	G	A	G	A	-0.15796	-0.135126	0.043117	0.0257086	FALSE	FALSE	FALSE	jljYNn	60221351	0.066953	0.0737596	Cirrhosis	TRUE	reported	textfile	0.0353128	7.70691e-06	GCST90200706	TRUE	reported	GCST90200706	textfile	8262	2	TRUE	0.00241598	20.0044
rs637253	G	A	G	A	-0.0744859	-0.00645523	0.304411	0.396998	FALSE	FALSE	FALSE	jljYNn	56962708	0.782487	0.0233817	Cirrhosis	TRUE	reported	textfile	0.0156219	1.86026e-06	GCST90200706	TRUE	reported	GCST90200706	textfile	8262	2	TRUE	0.00274411	22.7287
rs72832593	C	T	C	T	0.104658	0.00218884	0.107805	0.102708	FALSE	FALSE	FALSE	jljYNn	25957198	0.953143	0.0372502	Cirrhosis	TRUE	reported	textfile	0.0235751	9.02271e-06	GCST90200706	TRUE	reported	GCST90200706	textfile	8262	2	TRUE	0.00237968	19.703
rs72980395	G	A	G	A	0.1569	-0.0271195	0.112492	0.139269	FALSE	FALSE	FALSE	jljYNn	233473419	0.406903	0.0326995	Cirrhosis	TRUE	reported	textfile	0.0227893	5.78674e-12	GCST90200706	TRUE	reported	GCST90200706	textfile	8262	2	TRUE	0.00570446	47.3891
rs7636012	C	G	C	G	0.139455	-0.0317726	0.940877	0.946031	FALSE	TRUE	FALSE	jljYNn	155547651	0.524547	0.0499292	Cirrhosis	TRUE	reported	textfile	0.0310372	7.01787e-06	GCST90200706	TRUE	reported	GCST90200706	textfile	8262	2	TRUE	0.00243758	20.1836
rs77661988	T	C	T	C	0.243397	-0.074809	0.0178117	0.0158905	FALSE	FALSE	FALSE	jljYNn	14622947	0.409202	0.0906447	Cirrhosis	TRUE	reported	textfile	0.0548183	8.99326e-06	GCST90200706	TRUE	reported	GCST90200706	textfile	8262	2	TRUE	0.00238045	19.7094
rs77804996	C	T	C	T	-0.230579	-0.0721891	0.0216917	0.0495715	FALSE	FALSE	FALSE	jljYNn	110588679	0.168682	0.0524458	Cirrhosis	TRUE	reported	textfile	0.0499628	3.93082e-06	GCST90200706	TRUE	reported	GCST90200706	textfile	8262	2	TRUE	0.00257124	21.2932
rs9644044	C	G	C	G	0.0801831	0.0175433	0.241713	0.239868	FALSE	TRUE	FALSE	jljYNn	25719133	0.508718	0.0265471	Cirrhosis	TRUE	reported	textfile	0.0177375	6.16835e-06	GCST90200706	TRUE	reported	GCST90200706	textfile	8262	2	TRUE	0.0024673	20.4303
rs9877763	G	A	G	A	0.087358	0.0391831	0.796221	0.821007	FALSE	FALSE	FALSE	jljYNn	28974971	0.194412	0.0301957	Cirrhosis	TRUE	reported	textfile	0.0186393	2.77553e-06	GCST90200706	TRUE	reported	GCST90200706	textfile	8262	2	TRUE	0.0026516	21.9604
rs1013282	T	C	T	C	-0.0983948	-0.00738874	0.481155	0.538242	FALSE	FALSE	FALSE	jljYNn	119664131	0.745691	0.0227818	Cirrhosis	TRUE	reported	textfile	0.0218658	6.7972e-06	GCST90200716	TRUE	reported	GCST90200716	textfile	4579	2	TRUE	0.00440278	20.2406
rs10468503	G	A	G	A	0.133075	-0.00285615	0.842844	0.917338	FALSE	FALSE	FALSE	jljYNn	54661426	0.945022	0.0414176	Cirrhosis	TRUE	reported	textfile	0.029096	4.79332e-06	GCST90200716	TRUE	reported	GCST90200716	textfile	4579	2	TRUE	0.00454754	20.9092
rs10899251	G	A	G	A	-0.136239	-0.0674582	0.132466	0.094234	FALSE	FALSE	FALSE	jljYNn	76677557	0.083073	0.0389228	Cirrhosis	TRUE	reported	textfile	0.0307687	9.51792e-06	GCST90200716	TRUE	reported	GCST90200716	textfile	4579	2	TRUE	0.00426342	19.5972
rs112036394	C	T	C	T	-0.161606	-0.0215949	0.1452	0.191285	FALSE	FALSE	FALSE	jljYNn	4812786	0.45415	0.0288503	Cirrhosis	TRUE	reported	textfile	0.0293531	3.67977e-08	GCST90200716	TRUE	reported	GCST90200716	textfile	4579	2	TRUE	0.00657614	30.2982
rs113592495	G	T	G	T	0.128925	0.0181253	0.161842	0.152693	FALSE	FALSE	FALSE	jljYNn	49109223	0.565118	0.0315083	Cirrhosis	TRUE	reported	textfile	0.0285452	6.28698e-06	GCST90200716	TRUE	reported	GCST90200716	textfile	4579	2	TRUE	0.00443514	20.3901
rs116029918	G	C	G	C	0.365658	0.0735343	0.018294	0.0315733	FALSE	TRUE	FALSE	jljYNn	21522932	0.256285	0.0647756	Cirrhosis	TRUE	reported	textfile	0.0780903	2.83392e-06	GCST90200716	TRUE	reported	GCST90200716	textfile	4579	2	TRUE	0.00476552	21.9162
rs12696028	G	C	G	C	0.0999717	-0.0287216	0.346673	0.361484	FALSE	TRUE	FALSE	jljYNn	155324681	0.223917	0.0236163	Cirrhosis	TRUE	reported	textfile	0.0223604	7.78783e-06	GCST90200716	TRUE	reported	GCST90200716	textfile	4579	2	TRUE	0.00434643	19.9805
rs145595167	C	T	C	T	-0.424376	-0.27163	0.0121225	0.00214802	FALSE	FALSE	FALSE	jljYNn	14012867	0.268112	0.245281	Cirrhosis	TRUE	reported	textfile	0.0941935	6.62589e-06	GCST90200716	TRUE	reported	GCST90200716	textfile	4579	2	TRUE	0.00441335	20.2894
rs1461567	A	G	A	G	-0.1048	-0.0247131	0.272464	0.305388	FALSE	FALSE	FALSE	jljYNn	43770886	0.315779	0.024635	Cirrhosis	TRUE	reported	textfile	0.0234515	7.86636e-06	GCST90200716	TRUE	reported	GCST90200716	textfile	4579	2	TRUE	0.00434231	19.9614
rs1684277	C	T	C	T	-0.219363	-0.0349253	0.950769	0.975784	FALSE	FALSE	FALSE	jljYNn	239501308	0.642232	0.0751762	Cirrhosis	TRUE	reported	textfile	0.0488187	7.00866e-06	GCST90200716	TRUE	reported	GCST90200716	textfile	4579	2	TRUE	0.00439008	20.182
rs16873402	T	C	T	C	-0.116334	-0.0275622	0.29119	0.254397	FALSE	FALSE	FALSE	jljYNn	105577019	0.293576	0.026242	Cirrhosis	TRUE	reported	textfile	0.0233953	6.6082e-07	GCST90200716	TRUE	reported	GCST90200716	textfile	4579	2	TRUE	0.00537089	24.7153
rs17146662	G	A	G	A	0.126722	0.0115042	0.166193	0.140446	FALSE	FALSE	FALSE	jljYNn	120475959	0.725175	0.0327242	Cirrhosis	TRUE	reported	textfile	0.0277988	5.15107e-06	GCST90200716	TRUE	reported	GCST90200716	textfile	4579	2	TRUE	0.00451767	20.7712
rs182137031	A	C	A	C	-0.429505	-0.278497	0.0119596	0.00425082	FALSE	FALSE	FALSE	jljYNn	83547453	0.108577	0.173559	Cirrhosis	TRUE	reported	textfile	0.0954631	6.82183e-06	GCST90200716	TRUE	reported	GCST90200716	textfile	4579	2	TRUE	0.00440128	20.2337
rs28757678	A	C	A	C	-0.10096	-0.0157766	0.407836	0.450029	FALSE	FALSE	FALSE	jljYNn	31380084	0.488899	0.0227965	Cirrhosis	TRUE	reported	textfile	0.0219866	4.39269e-06	GCST90200716	TRUE	reported	GCST90200716	textfile	4579	2	TRUE	0.0045837	21.0762
rs41275676	G	A	G	A	-0.415185	-0.0172743	0.0125388	0.0372989	FALSE	FALSE	FALSE	jljYNn	94208389	0.77595	0.0606969	Cirrhosis	TRUE	reported	textfile	0.0930212	8.06917e-06	GCST90200716	TRUE	reported	GCST90200716	textfile	4579	2	TRUE	0.00433175	19.9127
rs6094799	A	G	A	G	-0.268138	0.0386012	0.0331352	0.0285117	FALSE	FALSE	FALSE	jljYNn	47740904	0.573138	0.0685102	Cirrhosis	TRUE	reported	textfile	0.0582512	4.16204e-06	GCST90200716	TRUE	reported	GCST90200716	textfile	4579	2	TRUE	0.00460608	21.1796
rs62485571	T	C	T	C	0.180932	0.0021903	0.0692341	0.0248609	FALSE	FALSE	FALSE	jljYNn	752085	0.976223	0.0734904	Cirrhosis	TRUE	reported	textfile	0.0407949	9.20006e-06	GCST90200716	TRUE	reported	GCST90200716	textfile	4579	2	TRUE	0.00427747	19.6621
rs72811196	A	G	A	G	-0.234948	0.0244909	0.0413929	0.0401869	FALSE	FALSE	FALSE	jljYNn	33657100	0.671574	0.0577629	Cirrhosis	TRUE	reported	textfile	0.0523314	7.13531e-06	GCST90200716	TRUE	reported	GCST90200716	textfile	4579	2	TRUE	0.00438269	20.1479
rs74840765	T	C	T	C	0.34	0.00907417	0.0184821	0.00883774	FALSE	FALSE	FALSE	jljYNn	85710674	0.94041	0.121387	Cirrhosis	TRUE	reported	textfile	0.0769721	9.99947e-06	GCST90200716	TRUE	reported	GCST90200716	textfile	4579	2	TRUE	0.00424301	19.503
rs78058429	T	C	T	C	0.298718	0.032025	0.0251317	0.0204753	FALSE	FALSE	FALSE	jljYNn	21692132	0.688429	0.0798652	Cirrhosis	TRUE	reported	textfile	0.0667836	7.71569e-06	GCST90200716	TRUE	reported	GCST90200716	textfile	4579	2	TRUE	0.0043503	19.9983
rs78479492	T	C	T	C	-0.180048	-0.0254409	0.0752641	0.0795295	FALSE	FALSE	FALSE	jljYNn	118600849	0.546063	0.0421437	Cirrhosis	TRUE	reported	textfile	0.0388875	3.65698e-06	GCST90200716	TRUE	reported	GCST90200716	textfile	4579	2	TRUE	0.0046597	21.4273
rs112036394	C	T	C	T	-0.135584	-0.0215949	0.145891	0.191285	FALSE	FALSE	FALSE	jljYNn	4812786	0.45415	0.0288503	Cirrhosis	TRUE	reported	textfile	0.0293871	3.955e-06	GCST90200733	TRUE	reported	GCST90200733	textfile	4392	2	TRUE	0.00482327	21.2768
rs117332983	A	C	A	C	-0.227222	0.0371369	0.0439991	0.0374451	FALSE	FALSE	FALSE	jljYNn	157784180	0.535349	0.0599115	Cirrhosis	TRUE	reported	textfile	0.0507	7.40557e-06	GCST90200733	TRUE	reported	GCST90200733	textfile	4392	2	TRUE	0.00455241	20.0765
rs12154017	A	G	A	G	0.131013	0.0575526	0.174649	0.141695	FALSE	FALSE	FALSE	jljYNn	10974455	0.0778198	0.0326358	Cirrhosis	TRUE	reported	textfile	0.0276225	2.10604e-06	GCST90200733	TRUE	reported	GCST90200733	textfile	4392	2	TRUE	0.00509591	22.4856
rs138683541	C	T	C	T	-0.363024	-0.0323289	0.0177183	0.0382372	FALSE	FALSE	FALSE	jljYNn	1607151	0.583679	0.0589923	Cirrhosis	TRUE	reported	textfile	0.0797946	5.37775e-06	GCST90200733	TRUE	reported	GCST90200733	textfile	4392	2	TRUE	0.0046905	20.6884
rs151041814	T	G	T	G	-0.350647	-0.0423529	0.0176658	0.0173238	FALSE	FALSE	FALSE	jljYNn	79165632	0.630112	0.0879479	Cirrhosis	TRUE	reported	textfile	0.0792721	9.71872e-06	GCST90200733	TRUE	reported	GCST90200733	textfile	4392	2	TRUE	0.00443513	19.557
rs1555031	A	G	A	G	-0.174585	-0.0401571	0.0950969	0.140739	FALSE	FALSE	FALSE	jljYNn	167295330	0.218572	0.0326392	Cirrhosis	TRUE	reported	textfile	0.0353913	8.09757e-07	GCST90200733	TRUE	reported	GCST90200733	textfile	4392	2	TRUE	0.00551009	24.3233
rs183245599	C	T	C	T	0.330859	0.0411726	0.0214088	0.00548259	FALSE	FALSE	FALSE	jljYNn	36143601	0.792164	0.156252	Cirrhosis	TRUE	reported	textfile	0.0731243	6.05086e-06	GCST90200733	TRUE	reported	GCST90200733	textfile	4392	2	TRUE	0.0046396	20.4628
rs1837253	C	T	C	T	-0.106752	-0.00523799	0.73827	0.754521	FALSE	FALSE	FALSE	jljYNn	111066174	0.844381	0.0266845	Cirrhosis	TRUE	reported	textfile	0.0236656	6.45727e-06	GCST90200733	TRUE	reported	GCST90200733	textfile	4392	2	TRUE	0.00461155	20.3385
rs1865423	C	T	C	T	-0.0927307	0.00841496	0.521384	0.569838	FALSE	FALSE	FALSE	jljYNn	54261536	0.712367	0.0228246	Cirrhosis	TRUE	reported	textfile	0.0209181	9.29146e-06	GCST90200733	TRUE	reported	GCST90200733	textfile	4392	2	TRUE	0.00445452	19.6429
rs2322969	G	A	G	A	-0.0937821	0.00494406	0.492691	0.440799	FALSE	FALSE	FALSE	jljYNn	13787437	0.829232	0.0229225	Cirrhosis	TRUE	reported	textfile	0.0211977	9.68122e-06	GCST90200733	TRUE	reported	GCST90200733	textfile	4392	2	TRUE	0.00443679	19.5643
rs34842690	A	G	A	G	0.405092	-0.0334093	0.0140187	0.0124642	FALSE	FALSE	FALSE	jljYNn	75358782	0.742253	0.101588	Cirrhosis	TRUE	reported	textfile	0.0884936	4.70241e-06	GCST90200733	TRUE	reported	GCST90200733	textfile	4392	2	TRUE	0.00474847	20.9453
rs4689157	A	G	A	G	-0.137798	0.015694	0.134411	0.160212	FALSE	FALSE	FALSE	jljYNn	7728665	0.611305	0.0308807	Cirrhosis	TRUE	reported	textfile	0.0307162	7.25169e-06	GCST90200733	TRUE	reported	GCST90200733	textfile	4392	2	TRUE	0.00456145	20.1165
rs58060736	C	T	C	T	0.188827	0.0418081	0.0668877	0.0384757	FALSE	FALSE	FALSE	jljYNn	67561345	0.483973	0.059732	Cirrhosis	TRUE	reported	textfile	0.0418046	6.27516e-06	GCST90200733	TRUE	reported	GCST90200733	textfile	4392	2	TRUE	0.00462386	20.3931
rs61864607	A	G	A	G	-0.165641	0.0241336	0.0848153	0.0504611	FALSE	FALSE	FALSE	jljYNn	131047257	0.641601	0.0518487	Cirrhosis	TRUE	reported	textfile	0.0372065	8.51022e-06	GCST90200733	TRUE	reported	GCST90200733	textfile	4392	2	TRUE	0.00449242	19.8107
rs6723311	G	A	G	A	0.102195	-0.0175449	0.523632	0.51933	FALSE	FALSE	FALSE	jljYNn	29224387	0.440639	0.0227526	Cirrhosis	TRUE	reported	textfile	0.0218978	3.05729e-06	GCST90200733	TRUE	reported	GCST90200733	textfile	4392	2	TRUE	0.00493455	21.7701
rs7295241	T	C	T	C	0.096469	-0.0122448	0.428308	0.431701	FALSE	FALSE	FALSE	jljYNn	10494567	0.595174	0.0230446	Cirrhosis	TRUE	reported	textfile	0.0217418	9.12129e-06	GCST90200733	TRUE	reported	GCST90200733	textfile	4392	2	TRUE	0.00446252	19.6783
rs75695865	T	C	T	C	0.325292	0.207167	0.0205339	0.0168842	FALSE	FALSE	FALSE	jljYNn	42025035	0.0178929	0.0874927	Cirrhosis	TRUE	reported	textfile	0.0730123	8.37763e-06	GCST90200733	TRUE	reported	GCST90200733	textfile	4392	2	TRUE	0.00449919	19.8407
rs76209394	T	C	T	C	-0.21353	-0.100942	0.0505131	0.087635	FALSE	FALSE	FALSE	jljYNn	42119054	0.0119942	0.0401787	Cirrhosis	TRUE	reported	textfile	0.0475972	7.25104e-06	GCST90200733	TRUE	reported	GCST90200733	textfile	4392	2	TRUE	0.00456149	20.1167
rs77506352	T	C	T	C	-0.200004	-0.0742893	0.069229	0.079256	FALSE	FALSE	FALSE	jljYNn	122384116	0.0767733	0.041978	Cirrhosis	TRUE	reported	textfile	0.0407452	9.17076e-07	GCST90200733	TRUE	reported	GCST90200733	textfile	4392	2	TRUE	0.00545615	24.0839
rs79357230	G	A	G	A	-0.28642	-0.113828	0.0289256	0.0202911	FALSE	FALSE	FALSE	jljYNn	100755758	0.158582	0.0807371	Cirrhosis	TRUE	reported	textfile	0.0622768	4.24219e-06	GCST90200733	TRUE	reported	GCST90200733	textfile	4392	2	TRUE	0.00479298	21.1425
rs8128167	C	T	C	T	-0.0965892	0.0255478	0.398346	0.418768	FALSE	FALSE	FALSE	jljYNn	33934896	0.265963	0.0229662	Cirrhosis	TRUE	reported	textfile	0.0212452	5.45692e-06	GCST90200733	TRUE	reported	GCST90200733	textfile	4392	2	TRUE	0.00468419	20.6604
rs9549404	G	A	G	A	0.101305	0.0164764	0.594516	0.59536	FALSE	FALSE	FALSE	jljYNn	113400295	0.476422	0.0231388	Cirrhosis	TRUE	reported	textfile	0.021585	2.68843e-06	GCST90200733	TRUE	reported	GCST90200733	textfile	4392	2	TRUE	0.00499025	22.0171
rs10520920	A	C	A	C	-0.0772999	-0.0299173	0.367296	0.362096	FALSE	FALSE	FALSE	jljYNn	25700246	0.20437	0.0235718	Cirrhosis	TRUE	reported	textfile	0.0157926	9.84594e-07	GCST90200741	TRUE	reported	GCST90200741	textfile	8172	2	TRUE	0.00292315	23.9521
rs112368051	T	C	T	C	0.197683	0.115035	0.0328131	0.0340914	FALSE	FALSE	FALSE	jljYNn	69314269	0.0652604	0.0624014	Cirrhosis	TRUE	reported	textfile	0.0430755	4.4493e-06	GCST90200741	TRUE	reported	GCST90200741	textfile	8172	2	TRUE	0.00257058	21.0558
rs117903959	A	C	A	C	0.234975	0.00799981	0.0258029	0.0314067	FALSE	FALSE	FALSE	jljYNn	60949914	0.902594	0.065366	Cirrhosis	TRUE	reported	textfile	0.0477935	8.81253e-07	GCST90200741	TRUE	reported	GCST90200741	textfile	8172	2	TRUE	0.00294913	24.1657
rs118103311	C	T	C	T	-0.272708	-0.211851	0.0178951	0.0137296	FALSE	FALSE	FALSE	jljYNn	74407627	0.0361102	0.10109	Cirrhosis	TRUE	reported	textfile	0.0574815	2.09264e-06	GCST90200741	TRUE	reported	GCST90200741	textfile	8172	2	TRUE	0.00274673	22.5026
rs12337537	T	A	T	A	-0.102023	-0.0174917	0.139673	0.138723	FALSE	TRUE	FALSE	jljYNn	101435909	0.596324	0.0330222	Cirrhosis	TRUE	reported	textfile	0.0222003	4.31538e-06	GCST90200741	TRUE	reported	GCST90200741	textfile	8172	2	TRUE	0.00257768	21.1141
rs139973286	A	G	A	G	-0.297718	0.0368851	0.0154538	0.00642641	FALSE	FALSE	FALSE	jljYNn	55547360	0.797866	0.144021	Cirrhosis	TRUE	reported	textfile	0.0617948	1.45121e-06	GCST90200741	TRUE	reported	GCST90200741	textfile	8172	2	TRUE	0.00283234	23.206
rs144161168	T	G	T	G	-0.283284	0.225257	0.0146588	0.0082124	FALSE	FALSE	FALSE	jljYNn	184300053	0.0773143	0.127517	Cirrhosis	TRUE	reported	textfile	0.0633935	7.87096e-06	GCST90200741	TRUE	reported	GCST90200741	textfile	8172	2	TRUE	0.00243762	19.964
rs146133831	T	C	T	C	0.416556	-0.00515789	0.00824003	0.00866464	FALSE	FALSE	FALSE	jljYNn	88286696	0.96851	0.130653	Cirrhosis	TRUE	reported	textfile	0.0856	1.13703e-06	GCST90200741	TRUE	reported	GCST90200741	textfile	8172	2	TRUE	0.00288944	23.6752
rs146685846	C	G	C	G	-0.301027	-0.117049	0.012955	0.021836	FALSE	TRUE	FALSE	jljYNn	71970959	0.136482	0.0786079	Cirrhosis	TRUE	reported	textfile	0.0679516	9.42236e-06	GCST90200741	TRUE	reported	GCST90200741	textfile	8172	2	TRUE	0.00239575	19.6203
rs149140880	T	G	T	G	0.456036	-0.554895	0.0058729	0.000798945	FALSE	FALSE	FALSE	jljYNn	29127896	0.187752	0.421251	Cirrhosis	TRUE	reported	textfile	0.099242	4.32351e-06	GCST90200741	TRUE	reported	GCST90200741	textfile	8172	2	TRUE	0.00257726	21.1106
rs153052	A	G	A	G	0.07513	0.0252258	0.424019	0.411395	FALSE	FALSE	FALSE	jljYNn	69412623	0.274591	0.0230889	Cirrhosis	TRUE	reported	textfile	0.0157989	1.98046e-06	GCST90200741	TRUE	reported	GCST90200741	textfile	8172	2	TRUE	0.00275959	22.6082
rs194493	G	T	G	T	-0.06778	-0.0141552	0.462219	0.429776	FALSE	FALSE	FALSE	jljYNn	73051700	0.53573	0.0228574	Cirrhosis	TRUE	reported	textfile	0.0151546	7.72839e-06	GCST90200741	TRUE	reported	GCST90200741	textfile	8172	2	TRUE	0.00244188	19.999
rs2215134	A	C	A	C	0.0726225	0.00210716	0.67349	0.701211	FALSE	FALSE	FALSE	jljYNn	73977922	0.932123	0.0247395	Cirrhosis	TRUE	reported	textfile	0.0163771	9.23346e-06	GCST90200741	TRUE	reported	GCST90200741	textfile	8172	2	TRUE	0.00240047	19.659
rs2264772	G	C	G	C	0.0791071	0.0542722	0.304886	0.333179	FALSE	TRUE	FALSE	jljYNn	116440229	0.0255947	0.0243122	Cirrhosis	TRUE	reported	textfile	0.0172219	4.36089e-06	GCST90200741	TRUE	reported	GCST90200741	textfile	8172	2	TRUE	0.00257526	21.0942
rs2348757	C	T	C	T	-0.0752235	-0.0159334	0.274484	0.284197	FALSE	FALSE	FALSE	jljYNn	83097108	0.526107	0.025133	Cirrhosis	TRUE	reported	textfile	0.0169261	8.82072e-06	GCST90200741	TRUE	reported	GCST90200741	textfile	8172	2	TRUE	0.00241111	19.7464
rs2505722	T	G	T	G	-0.0777839	-0.00364685	0.525775	0.530328	FALSE	FALSE	FALSE	jljYNn	22215952	0.872206	0.0226714	Cirrhosis	TRUE	reported	textfile	0.0155097	5.29811e-07	GCST90200741	TRUE	reported	GCST90200741	textfile	8172	2	TRUE	0.00306838	25.1459
rs34064963	C	G	C	G	-0.099088	0.0338219	0.167572	0.183635	FALSE	TRUE	FALSE	jljYNn	12865171	0.249587	0.0293758	Cirrhosis	TRUE	reported	textfile	0.0205433	1.41157e-06	GCST90200741	TRUE	reported	GCST90200741	textfile	8172	2	TRUE	0.00283883	23.2592
rs4811252	C	A	C	A	-0.0737028	-0.0333875	0.375493	0.439256	FALSE	FALSE	FALSE	jljYNn	51869898	0.144286	0.022868	Cirrhosis	TRUE	reported	textfile	0.0159619	3.88566e-06	GCST90200741	TRUE	reported	GCST90200741	textfile	8172	2	TRUE	0.00260219	21.3154
rs6511061	A	G	A	G	0.131971	-0.0534789	0.0823703	0.0803764	FALSE	FALSE	FALSE	jljYNn	19944014	0.19904	0.0416408	Cirrhosis	TRUE	reported	textfile	0.0279666	2.37158e-06	GCST90200741	TRUE	reported	GCST90200741	textfile	8172	2	TRUE	0.00271749	22.2624
rs6993770	T	A	T	A	-0.0767594	-0.037452	0.284159	0.224459	FALSE	TRUE	FALSE	jljYNn	105569300	0.171665	0.0273998	Cirrhosis	TRUE	reported	textfile	0.0170558	6.77937e-06	GCST90200741	TRUE	reported	GCST90200741	textfile	8172	2	TRUE	0.00247238	20.2494
rs75350542	A	C	A	C	-0.259426	0.108756	0.0182486	0.00485941	FALSE	FALSE	FALSE	jljYNn	6295614	0.512631	0.166104	Cirrhosis	TRUE	reported	textfile	0.0571532	5.64884e-06	GCST90200741	TRUE	reported	GCST90200741	textfile	8172	2	TRUE	0.00251492	20.5987
rs76097375	T	A	T	A	-0.121459	-0.059102	0.0889453	0.116346	FALSE	TRUE	FALSE	jljYNn	169902054	0.0937217	0.0352618	Cirrhosis	TRUE	reported	textfile	0.0268981	6.31603e-06	GCST90200741	TRUE	reported	GCST90200741	textfile	8172	2	TRUE	0.00248889	20.385
rs112368051	T	C	T	C	0.202297	0.115035	0.0329448	0.0340914	FALSE	FALSE	FALSE	jljYNn	69314269	0.0652604	0.0624014	Cirrhosis	TRUE	reported	textfile	0.0432136	2.8502e-06	GCST90200747	TRUE	reported	GCST90200747	textfile	8184	2	TRUE	0.00267061	21.9095
rs11690307	C	G	C	G	0.0745924	0.0313296	0.296574	0.343779	FALSE	TRUE	FALSE	jljYNn	149821308	0.188398	0.0238187	Cirrhosis	TRUE	reported	textfile	0.0167842	8.82162e-06	GCST90200747	TRUE	reported	GCST90200747	textfile	8184	2	TRUE	0.00240755	19.7461
rs118103311	C	T	C	T	-0.258811	-0.211851	0.0180557	0.0137296	FALSE	FALSE	FALSE	jljYNn	74407627	0.0361102	0.10109	Cirrhosis	TRUE	reported	textfile	0.0575462	6.87722e-06	GCST90200747	TRUE	reported	GCST90200747	textfile	8184	2	TRUE	0.00246544	20.2221
rs11846826	A	G	A	G	-0.100576	-0.0109532	0.134422	0.116542	FALSE	FALSE	FALSE	jljYNn	62249072	0.757837	0.035525	Cirrhosis	TRUE	reported	textfile	0.0223774	6.97243e-06	GCST90200747	TRUE	reported	GCST90200747	textfile	8184	2	TRUE	0.00246226	20.1959
rs12941798	A	G	A	G	-0.0713165	-0.00363063	0.636381	0.716843	FALSE	FALSE	FALSE	jljYNn	55212120	0.885496	0.0252117	Cirrhosis	TRUE	reported	textfile	0.0160937	9.36515e-06	GCST90200747	TRUE	reported	GCST90200747	textfile	8184	2	TRUE	0.00239366	19.6319
rs139047949	A	C	A	C	-0.15688	0.00685546	0.0533154	0.016334	FALSE	FALSE	FALSE	jljYNn	29898154	0.939466	0.0902731	Cirrhosis	TRUE	reported	textfile	0.0341935	4.47469e-06	GCST90200747	TRUE	reported	GCST90200747	textfile	8184	2	TRUE	0.00256547	21.0447
rs139721493	T	C	T	C	0.235761	-0.0794936	0.023135	0.0170971	FALSE	FALSE	FALSE	jljYNn	58793279	0.371636	0.0889775	Cirrhosis	TRUE	reported	textfile	0.0514692	4.63601e-06	GCST90200747	TRUE	reported	GCST90200747	textfile	8184	2	TRUE	0.00255724	20.977
rs1401685	C	A	C	A	-0.247332	0.05433	0.0222821	0.012109	FALSE	FALSE	FALSE	jljYNn	136179943	0.604502	0.104897	Cirrhosis	TRUE	reported	textfile	0.0516725	1.69685e-06	GCST90200747	TRUE	reported	GCST90200747	textfile	8184	2	TRUE	0.00279166	22.9053
rs141544323	T	C	T	C	-0.264219	0.10638	0.0187271	0.00517878	FALSE	FALSE	FALSE	jljYNn	6300353	0.507536	0.16053	Cirrhosis	TRUE	reported	textfile	0.0565712	3.00386e-06	GCST90200747	TRUE	reported	GCST90200747	textfile	8184	2	TRUE	0.00265837	21.8088
rs2264772	G	C	G	C	0.0785762	0.0542722	0.305333	0.333179	FALSE	TRUE	FALSE	jljYNn	116440229	0.0255947	0.0243122	Cirrhosis	TRUE	reported	textfile	0.0173105	5.64597e-06	GCST90200747	TRUE	reported	GCST90200747	textfile	8184	2	TRUE	0.00251134	20.5995
rs2666747	T	C	T	C	0.0707476	0.013305	0.538958	0.571134	FALSE	FALSE	FALSE	jljYNn	72950455	0.560791	0.022874	Cirrhosis	TRUE	reported	textfile	0.0153274	3.91651e-06	GCST90200747	TRUE	reported	GCST90200747	textfile	8184	2	TRUE	0.00259652	21.3
rs572593	G	C	G	C	0.0841896	0.0190925	0.714501	0.712365	FALSE	TRUE	FALSE	jljYNn	54522998	0.446746	0.0250936	Cirrhosis	TRUE	reported	textfile	0.0173074	1.14824e-06	GCST90200747	TRUE	reported	GCST90200747	textfile	8184	2	TRUE	0.00288293	23.6563
rs60110084	G	A	G	A	-0.141425	-0.0714245	0.0637688	0.05101	FALSE	FALSE	FALSE	jljYNn	8695451	0.168786	0.051903	Cirrhosis	TRUE	reported	textfile	0.0316265	7.75912e-06	GCST90200747	TRUE	reported	GCST90200747	textfile	8184	2	TRUE	0.00243739	19.9914
rs74613047	T	G	T	G	-0.151888	0.00810131	0.057102	0.038371	FALSE	FALSE	FALSE	jljYNn	9301302	0.892648	0.0600301	Cirrhosis	TRUE	reported	textfile	0.0330634	4.35147e-06	GCST90200747	TRUE	reported	GCST90200747	textfile	8184	2	TRUE	0.00257198	21.0982
rs75039646	A	C	A	C	0.139208	0.0273091	0.0633415	0.0515347	FALSE	FALSE	FALSE	jljYNn	17540208	0.594918	0.0513597	Cirrhosis	TRUE	reported	textfile	0.0312291	8.28698e-06	GCST90200747	TRUE	reported	GCST90200747	textfile	8184	2	TRUE	0.00242209	19.8657
rs75978151	T	C	T	C	-0.130747	-0.0233359	0.0777472	0.0983223	FALSE	FALSE	FALSE	jljYNn	24853317	0.543541	0.038415	Cirrhosis	TRUE	reported	textfile	0.0287253	5.3232e-06	GCST90200747	TRUE	reported	GCST90200747	textfile	8184	2	TRUE	0.00252505	20.7123
rs79386316	T	C	T	C	0.14064	0.00860868	0.0718987	0.0570436	FALSE	FALSE	FALSE	jljYNn	184391714	0.860868	0.0491169	Cirrhosis	TRUE	reported	textfile	0.0302134	3.24146e-06	GCST90200747	TRUE	reported	GCST90200747	textfile	8184	2	TRUE	0.00264061	21.6627
rs79857089	C	G	C	G	-0.167825	0.0488286	0.0442386	0.0647354	FALSE	TRUE	FALSE	jljYNn	4096050	0.287199	0.0458792	Cirrhosis	TRUE	reported	textfile	0.0372358	6.57186e-06	GCST90200747	TRUE	reported	GCST90200747	textfile	8184	2	TRUE	0.00247599	20.3089
rs10463851	A	T	A	T	0.0867025	0.013596	0.347993	0.493375	FALSE	TRUE	TRUE	jljYNn	129141065	0.552008	0.0228599	Cirrhosis	TRUE	reported	textfile	0.0183086	2.18397e-06	GCST90200781	TRUE	reported	GCST90200781	textfile	6308	2	FALSE	0.00354258	22.4189
rs141911901	G	A	G	A	0.334302	-0.159741	0.0140687	0.00576137	FALSE	FALSE	FALSE	jljYNn	179315719	0.298311	0.153588	Cirrhosis	TRUE	reported	textfile	0.0743018	6.8195e-06	GCST90200781	TRUE	reported	GCST90200781	textfile	6308	2	TRUE	0.00319887	20.2368
rs2151081	T	A	T	A	0.114732	-0.0159194	0.15008	0.14995	FALSE	TRUE	FALSE	jljYNn	103846959	0.617237	0.0318535	Cirrhosis	TRUE	reported	textfile	0.0244428	2.68027e-06	GCST90200781	TRUE	reported	GCST90200781	textfile	6308	2	TRUE	0.00348066	22.0257
rs2232553	T	G	T	G	0.190353	-0.0611278	0.0449857	0.0454847	FALSE	FALSE	FALSE	jljYNn	52649134	0.263778	0.0547001	Cirrhosis	TRUE	reported	textfile	0.0419059	5.5617e-06	GCST90200781	TRUE	reported	GCST90200781	textfile	6308	2	TRUE	0.00326031	20.6268
rs2511502	T	A	T	A	0.0906946	-0.071185	0.750122	0.731219	FALSE	TRUE	FALSE	jljYNn	131257690	0.00486855	0.0252823	Cirrhosis	TRUE	reported	textfile	0.0202985	7.89423e-06	GCST90200781	TRUE	reported	GCST90200781	textfile	6308	2	TRUE	0.00315479	19.9571
rs255733	T	G	T	G	0.0854586	0.00410514	0.395837	0.337253	FALSE	FALSE	FALSE	jljYNn	169499348	0.864011	0.0239688	Cirrhosis	TRUE	reported	textfile	0.0178537	1.69625e-06	GCST90200781	TRUE	reported	GCST90200781	textfile	6308	2	TRUE	0.003619	22.9043
rs369062645	A	C	A	C	0.158625	-0.127435	0.0661236	0.0440145	FALSE	FALSE	FALSE	jljYNn	124358256	0.0213373	0.0553592	Cirrhosis	TRUE	reported	textfile	0.0353044	7.01995e-06	GCST90200781	TRUE	reported	GCST90200781	textfile	6308	2	TRUE	0.00319011	20.1812
rs3816263	C	A	C	A	-0.120925	0.0630449	0.138428	0.156738	FALSE	FALSE	FALSE	jljYNn	8080839	0.0449656	0.0314443	Cirrhosis	TRUE	reported	textfile	0.0259019	3.03276e-06	GCST90200781	TRUE	reported	GCST90200781	textfile	6308	2	TRUE	0.00344333	21.7887
rs4465878	C	G	C	G	0.133892	-0.00589579	0.10832	0.120168	FALSE	TRUE	FALSE	jljYNn	44404759	0.86695	0.0351916	Cirrhosis	TRUE	reported	textfile	0.028016	1.76051e-06	GCST90200781	TRUE	reported	GCST90200781	textfile	6308	2	TRUE	0.00360774	22.8328
rs61909630	A	G	A	G	0.217193	-0.0123478	0.0389136	0.0368796	FALSE	FALSE	FALSE	jljYNn	87494305	0.837427	0.0601786	Cirrhosis	TRUE	reported	textfile	0.0449851	1.37831e-06	GCST90200781	TRUE	reported	GCST90200781	textfile	6308	2	TRUE	0.0036818	23.3033
rs6689719	A	G	A	G	0.096807	-0.0410417	0.774008	0.655438	FALSE	FALSE	FALSE	jljYNn	91569746	0.0862462	0.0239235	Cirrhosis	TRUE	reported	textfile	0.02113	4.61655e-06	GCST90200781	TRUE	reported	GCST90200781	textfile	6308	2	TRUE	0.0033165	20.9834
rs67736553	G	A	G	A	0.0977114	-0.00971706	0.281925	0.341522	FALSE	FALSE	FALSE	jljYNn	216008629	0.686022	0.0240367	Cirrhosis	TRUE	reported	textfile	0.0194851	5.31233e-07	GCST90200781	TRUE	reported	GCST90200781	textfile	6308	2	TRUE	0.00397069	25.139
rs6888110	G	A	G	A	0.129356	-0.00115356	0.107171	0.128789	FALSE	FALSE	FALSE	jljYNn	28889877	0.972808	0.0338423	Cirrhosis	TRUE	reported	textfile	0.0283439	5.02334e-06	GCST90200781	TRUE	reported	GCST90200781	textfile	6308	2	TRUE	0.00329102	20.8217
rs76930718	A	T	A	T	-0.138416	-0.0410098	0.114429	0.145868	FALSE	TRUE	FALSE	jljYNn	69856457	0.202669	0.0321902	Cirrhosis	TRUE	reported	textfile	0.0275525	5.06801e-07	GCST90200781	TRUE	reported	GCST90200781	textfile	6308	2	TRUE	0.00398497	25.2297
rs77306348	G	T	G	T	-0.164313	0.00614979	0.0598036	0.0250699	FALSE	FALSE	FALSE	jljYNn	108628598	0.932943	0.0730877	Cirrhosis	TRUE	reported	textfile	0.0368881	8.41448e-06	GCST90200781	TRUE	reported	GCST90200781	textfile	6308	2	TRUE	0.00313556	19.8351
rs9460799	T	C	T	C	0.083348	0.00951728	0.443701	0.472036	FALSE	FALSE	FALSE	jljYNn	22907309	0.675252	0.022717	Cirrhosis	TRUE	reported	textfile	0.0177239	2.56901e-06	GCST90200781	TRUE	reported	GCST90200781	textfile	6308	2	TRUE	0.0034935	22.1072
rs10199322	C	T	C	T	0.170195	0.0349433	0.0556188	0.0472438	FALSE	FALSE	FALSE	jljYNn	196243517	0.512637	0.05337	Cirrhosis	TRUE	reported	textfile	0.0366796	3.48326e-06	GCST90200793	TRUE	reported	GCST90200793	textfile	7043	2	TRUE	0.00304762	21.5239
rs10746684	G	C	G	C	-0.0949587	-0.00749186	0.749149	0.784997	FALSE	TRUE	FALSE	jljYNn	82422303	0.787062	0.0277346	Cirrhosis	TRUE	reported	textfile	0.0199782	2.00305e-06	GCST90200793	TRUE	reported	GCST90200793	textfile	7043	2	TRUE	0.00319748	22.5857
rs11101389	A	T	A	T	-0.0955408	-0.0374094	0.268532	0.253041	FALSE	TRUE	FALSE	jljYNn	48579492	0.15111	0.026058	Cirrhosis	TRUE	reported	textfile	0.0191975	6.46706e-07	GCST90200793	TRUE	reported	GCST90200793	textfile	7043	2	TRUE	0.00350434	24.7608
rs111624890	T	C	T	C	0.192307	0.0192325	0.040427	0.0505294	FALSE	FALSE	FALSE	jljYNn	118473891	0.711097	0.051926	Cirrhosis	TRUE	reported	textfile	0.0425579	6.22156e-06	GCST90200793	TRUE	reported	GCST90200793	textfile	7043	2	TRUE	0.00289078	20.413
rs114562444	G	A	G	A	-0.329196	-0.347168	0.014053	0.00383489	FALSE	FALSE	FALSE	jljYNn	184410852	0.0830558	0.200301	Cirrhosis	TRUE	reported	textfile	0.0718593	4.62504e-06	GCST90200793	TRUE	reported	GCST90200793	textfile	7043	2	TRUE	0.00297094	20.9807
rs117249153	T	C	T	C	0.215867	-0.00386764	0.0349118	0.0503712	FALSE	FALSE	FALSE	jljYNn	99461812	0.940297	0.0516395	Cirrhosis	TRUE	reported	textfile	0.0455421	2.13781e-06	GCST90200793	TRUE	reported	GCST90200793	textfile	7043	2	TRUE	0.00317984	22.4607
rs12881071	A	G	A	G	0.0829898	0.00390572	0.291834	0.282076	FALSE	FALSE	FALSE	jljYNn	43963969	0.878017	0.0254471	Cirrhosis	TRUE	reported	textfile	0.0183694	6.24772e-06	GCST90200793	TRUE	reported	GCST90200793	textfile	7043	2	TRUE	0.00288965	20.405
rs142931943	T	C	T	C	0.359766	-0.0840274	0.0112095	0.00924743	FALSE	FALSE	FALSE	jljYNn	30855346	0.496203	0.123483	Cirrhosis	TRUE	reported	textfile	0.0802769	7.4099e-06	GCST90200793	TRUE	reported	GCST90200793	textfile	7043	2	TRUE	0.00284357	20.0787
rs146114829	T	C	T	C	-0.38813	-0.0987	0.00933314	0.0102651	FALSE	FALSE	FALSE	jljYNn	52037041	0.385343	0.113698	Cirrhosis	TRUE	reported	textfile	0.087718	9.65529e-06	GCST90200793	TRUE	reported	GCST90200793	textfile	7043	2	TRUE	0.00277213	19.5728
rs181147464	C	T	C	T	-0.161517	0.0160856	0.0651738	0.0649652	FALSE	FALSE	FALSE	jljYNn	23192960	0.725915	0.0458849	Cirrhosis	TRUE	reported	textfile	0.0339812	2.00297e-06	GCST90200793	TRUE	reported	GCST90200793	textfile	7043	2	TRUE	0.0031975	22.5858
rs190901176	A	G	A	G	-0.525379	-0.131354	0.00536865	0.000316629	FALSE	FALSE	FALSE	jljYNn	26521684	0.850373	0.696312	Cirrhosis	TRUE	reported	textfile	0.115455	5.35129e-06	GCST90200793	TRUE	reported	GCST90200793	textfile	7043	2	TRUE	0.00293148	20.7013
rs1976162	G	A	G	A	-0.0809988	-0.000598364	0.322608	0.38045	FALSE	FALSE	FALSE	jljYNn	58580347	0.979518	0.0233069	Cirrhosis	TRUE	reported	textfile	0.0180082	6.86358e-06	GCST90200793	TRUE	reported	GCST90200793	textfile	7043	2	TRUE	0.00286426	20.2252
rs212100	C	T	C	T	-0.203158	-0.0199382	0.836442	0.849553	FALSE	FALSE	FALSE	jljYNn	47873738	0.529837	0.0317359	Cirrhosis	TRUE	reported	textfile	0.0228284	5.61708e-19	GCST90200793	TRUE	reported	GCST90200793	textfile	7043	2	TRUE	0.01112	79.176
rs55971546	T	C	T	C	-0.363578	-0.0822208	0.0483504	0.0432067	FALSE	FALSE	FALSE	jljYNn	103065958	0.142668	0.056088	Cirrhosis	TRUE	reported	textfile	0.0391833	1.71251e-20	GCST90200793	TRUE	reported	GCST90200793	textfile	7043	2	TRUE	0.012077	86.0736
rs56335545	C	T	C	T	0.164794	0.0520803	0.0649465	0.155704	FALSE	FALSE	FALSE	jljYNn	1789722	0.100487	0.031708	Cirrhosis	TRUE	reported	textfile	0.0346627	1.99217e-06	GCST90200793	TRUE	reported	GCST90200793	textfile	7043	2	TRUE	0.00319896	22.5962
rs57743625	A	G	A	G	-0.18578	-0.0115888	0.165219	0.296033	FALSE	FALSE	FALSE	jljYNn	21214699	0.641304	0.0248754	Cirrhosis	TRUE	reported	textfile	0.0222872	7.7025e-17	GCST90200793	TRUE	reported	GCST90200793	textfile	7043	2	TRUE	0.00976935	69.4646
rs61987308	A	G	A	G	-0.165929	-0.0642464	0.0606557	0.078336	FALSE	FALSE	FALSE	jljYNn	51292461	0.127504	0.042156	Cirrhosis	TRUE	reported	textfile	0.0350737	2.23556e-06	GCST90200793	TRUE	reported	GCST90200793	textfile	7043	2	TRUE	0.00316771	22.3747
rs6496949	G	A	G	A	-0.0757748	0.0170049	0.535554	0.520992	FALSE	FALSE	FALSE	jljYNn	92520365	0.453957	0.0227085	Cirrhosis	TRUE	reported	textfile	0.0167787	6.29806e-06	GCST90200793	TRUE	reported	GCST90200793	textfile	7043	2	TRUE	0.00288748	20.3896
rs74964662	G	A	G	A	-0.240037	-0.0233457	0.0272075	0.0265393	FALSE	FALSE	FALSE	jljYNn	21613456	0.74103	0.0706398	Cirrhosis	TRUE	reported	textfile	0.0515319	3.19252e-06	GCST90200793	TRUE	reported	GCST90200793	textfile	7043	2	TRUE	0.00307122	21.6911
rs74971002	A	T	A	T	-0.131846	-0.106627	0.100911	0.0917412	FALSE	TRUE	FALSE	jljYNn	79918393	0.0088184	0.0407127	Cirrhosis	TRUE	reported	textfile	0.0288973	5.053e-06	GCST90200793	TRUE	reported	GCST90200793	textfile	7043	2	TRUE	0.002947	20.8111
rs76577804	A	G	A	G	-0.192757	-0.0403634	0.0420521	0.0269851	FALSE	FALSE	FALSE	jljYNn	73907425	0.56888	0.0708502	Cirrhosis	TRUE	reported	textfile	0.0417518	3.89807e-06	GCST90200793	TRUE	reported	GCST90200793	textfile	7043	2	TRUE	0.00301717	21.3082
rs78282920	A	G	A	G	0.120533	0.0500444	0.109001	0.129948	FALSE	FALSE	FALSE	jljYNn	2452734	0.138408	0.0337739	Cirrhosis	TRUE	reported	textfile	0.027074	8.50796e-06	GCST90200793	TRUE	reported	GCST90200793	textfile	7043	2	TRUE	0.00280627	19.8145
rs79383019	T	A	T	A	0.20268	0.0658796	0.0351902	0.0253258	FALSE	TRUE	FALSE	jljYNn	109340412	0.360482	0.072043	Cirrhosis	TRUE	reported	textfile	0.0458158	9.69821e-06	GCST90200793	TRUE	reported	GCST90200793	textfile	7043	2	TRUE	0.00277095	19.5645
rs9611880	T	C	T	C	0.14731	0.00256953	0.0937769	0.161303	FALSE	FALSE	FALSE	jljYNn	42761318	0.933826	0.0309462	Cirrhosis	TRUE	reported	textfile	0.0288093	3.16602e-07	GCST90200793	TRUE	reported	GCST90200793	textfile	7043	2	TRUE	0.00369856	26.1382
rs9818127	C	T	C	T	-0.148348	-0.0530861	0.0825142	0.0646647	FALSE	FALSE	FALSE	jljYNn	142973179	0.260112	0.0471405	Cirrhosis	TRUE	reported	textfile	0.0312395	2.04684e-06	GCST90200793	TRUE	reported	GCST90200793	textfile	7043	2	TRUE	0.00319161	22.544
rs10516171	C	A	C	A	0.0779022	-0.0301926	0.305359	0.320115	FALSE	FALSE	FALSE	jljYNn	4981536	0.217189	0.0244665	Cirrhosis	TRUE	reported	textfile	0.0176092	9.69152e-06	GCST90200803	TRUE	reported	GCST90200803	textfile	7382	2	TRUE	0.00264421	19.566
rs116095400	T	C	T	C	-0.310541	0.0350196	0.0176949	0.0390199	FALSE	FALSE	FALSE	jljYNn	76041706	0.550791	0.058701	Cirrhosis	TRUE	reported	textfile	0.0609783	3.53094e-07	GCST90200803	TRUE	reported	GCST90200803	textfile	7382	2	TRUE	0.00350098	25.928
rs116844331	T	C	T	C	0.441827	-0.0635443	0.00803596	0.00932478	FALSE	FALSE	FALSE	jljYNn	67608026	0.592742	0.118804	Cirrhosis	TRUE	reported	textfile	0.090162	9.56586e-07	GCST90200803	TRUE	reported	GCST90200803	textfile	7382	2	TRUE	0.00324245	24.0071
rs118145575	C	A	C	A	0.271045	-0.0546903	0.0183804	0.00843652	FALSE	FALSE	FALSE	jljYNn	81349580	0.673297	0.129713	Cirrhosis	TRUE	reported	textfile	0.0599158	6.075e-06	GCST90200803	TRUE	reported	GCST90200803	textfile	7382	2	TRUE	0.00276455	20.4589
rs12212502	C	A	C	A	0.113909	-0.0178043	0.120456	0.0999907	FALSE	FALSE	FALSE	jljYNn	103597090	0.637309	0.0377638	Cirrhosis	TRUE	reported	textfile	0.0246638	3.86572e-06	GCST90200803	TRUE	reported	GCST90200803	textfile	7382	2	TRUE	0.00288117	21.3245
rs1354034	C	T	C	T	0.0852202	-0.0316228	0.613909	0.704931	FALSE	FALSE	FALSE	jljYNn	56815721	0.204597	0.024928	Cirrhosis	TRUE	reported	textfile	0.0165309	2.53335e-07	GCST90200803	TRUE	reported	GCST90200803	textfile	7382	2	TRUE	0.00358721	26.569
rs141586656	G	A	G	A	-0.307151	-0.0421035	0.0146139	0.00654235	FALSE	FALSE	FALSE	jljYNn	67577329	0.766426	0.141737	Cirrhosis	TRUE	reported	textfile	0.0660039	3.26306e-06	GCST90200803	TRUE	reported	GCST90200803	textfile	7382	2	TRUE	0.00292495	21.6495
rs147905737	T	C	T	C	0.299124	0.0074052	0.0153345	0.0271263	FALSE	FALSE	FALSE	jljYNn	77539705	0.915563	0.0698438	Cirrhosis	TRUE	reported	textfile	0.0641994	3.17297e-06	GCST90200803	TRUE	reported	GCST90200803	textfile	7382	2	TRUE	0.00293218	21.7032
rs17264905	A	G	A	G	0.133302	0.0233282	0.0807943	0.0581025	FALSE	FALSE	FALSE	jljYNn	236063	0.62899	0.0482838	Cirrhosis	TRUE	reported	textfile	0.029569	6.53866e-06	GCST90200803	TRUE	reported	GCST90200803	textfile	7382	2	TRUE	0.00274557	20.3181
rs183114498	T	G	T	G	0.287335	-0.0877139	0.0154182	0.00839387	FALSE	FALSE	FALSE	jljYNn	91430227	0.480639	0.124368	Cirrhosis	TRUE	reported	textfile	0.0647817	9.18894e-06	GCST90200803	TRUE	reported	GCST90200803	textfile	7382	2	TRUE	0.00265792	19.6678
rs189789182	T	C	T	C	-0.354195	0.12996	0.0101058	0.0305366	FALSE	FALSE	FALSE	jljYNn	61850409	0.0466477	0.0653235	Cirrhosis	TRUE	reported	textfile	0.079884	9.25614e-06	GCST90200803	TRUE	reported	GCST90200803	textfile	7382	2	TRUE	0.00265605	19.6538
rs193281332	T	C	T	C	0.396453	-0.0993834	0.00857493	0.0231055	FALSE	FALSE	FALSE	jljYNn	26545961	0.186324	0.0752031	Cirrhosis	TRUE	reported	textfile	0.0859398	3.96624e-06	GCST90200803	TRUE	reported	GCST90200803	textfile	7382	2	TRUE	0.00287455	21.2754
rs1963512	T	C	T	C	0.0862396	0.0134704	0.739391	0.733026	FALSE	FALSE	FALSE	jljYNn	27263365	0.598403	0.0255753	Cirrhosis	TRUE	reported	textfile	0.0183394	2.57083e-06	GCST90200803	TRUE	reported	GCST90200803	textfile	7382	2	TRUE	0.00298655	22.1068
rs2914702	T	A	T	A	-0.0730594	0.0448027	0.507883	0.521538	FALSE	TRUE	TRUE	jljYNn	109427088	0.0479988	0.0226576	Cirrhosis	TRUE	reported	textfile	0.016042	5.2567e-06	GCST90200803	TRUE	reported	GCST90200803	textfile	7382	2	FALSE	0.00280184	20.7356
rs3811444	T	C	T	C	0.101743	0.00536162	0.349525	0.346395	FALSE	FALSE	FALSE	jljYNn	247876149	0.822308	0.0238743	Cirrhosis	TRUE	reported	textfile	0.0167794	1.3313e-09	GCST90200803	TRUE	reported	GCST90200803	textfile	7382	2	TRUE	0.00495592	36.7569
rs4485566	G	C	G	C	0.0783542	-0.012992	0.677577	0.748239	FALSE	TRUE	FALSE	jljYNn	18896620	0.618858	0.0261161	Cirrhosis	TRUE	reported	textfile	0.0175065	7.61513e-06	GCST90200803	TRUE	reported	GCST90200803	textfile	7382	2	TRUE	0.00270629	20.0266
rs528859	T	C	T	C	-0.077574	0.0373282	0.55742	0.624717	FALSE	FALSE	FALSE	jljYNn	79786861	0.11205	0.023491	Cirrhosis	TRUE	reported	textfile	0.0161526	1.56641e-06	GCST90200803	TRUE	reported	GCST90200803	textfile	7382	2	TRUE	0.00311472	23.0584
rs56093448	T	C	T	C	0.0900432	-0.0373407	0.234154	0.356249	FALSE	FALSE	FALSE	jljYNn	261209	0.115354	0.0237147	Cirrhosis	TRUE	reported	textfile	0.0190589	2.3071e-06	GCST90200803	TRUE	reported	GCST90200803	textfile	7382	2	TRUE	0.00301454	22.3146
rs79114739	T	G	T	G	0.256238	-0.0784531	0.0227951	0.0114881	FALSE	FALSE	FALSE	jljYNn	123459076	0.469056	0.108358	Cirrhosis	TRUE	reported	textfile	0.0540885	2.1649e-06	GCST90200803	TRUE	reported	GCST90200803	textfile	7382	2	TRUE	0.00303099	22.4367
rs8075810	C	A	C	A	-0.141777	0.0060408	0.0728654	0.040469	FALSE	FALSE	FALSE	jljYNn	41091848	0.917312	0.058185	Cirrhosis	TRUE	reported	textfile	0.0310118	4.83763e-06	GCST90200803	TRUE	reported	GCST90200803	textfile	7382	2	TRUE	0.00282329	20.8949
rs11148415	G	C	G	C	0.0798333	-0.00499617	0.287582	0.252621	FALSE	TRUE	FALSE	jljYNn	57692480	0.848041	0.0260734	Cirrhosis	TRUE	reported	textfile	0.0179235	8.42374e-06	GCST90200805	TRUE	reported	GCST90200805	textfile	7338	2	TRUE	0.00269632	19.8337
rs116844331	T	C	T	C	0.492376	-0.0635443	0.00808551	0.00932478	FALSE	FALSE	FALSE	jljYNn	67608026	0.592742	0.118804	Cirrhosis	TRUE	reported	textfile	0.0919154	8.46931e-08	GCST90200805	TRUE	reported	GCST90200805	textfile	7338	2	TRUE	0.00389533	28.6879
[truncated: 214 more rows]
