# Supplementary material for: Exploring potential associations between blood metabolites and cirrhosis risk: a Mendelian randomization and LC–MS/MS analysis
Source: Front Med (Lausanne). 2026 Jul 2;13:1809188. doi: 10.3389/fmed.2026.1809188 (PMC13372711; doi:10.3389/fmed.2026.1809188)
Supplement: Supplementary file 6 [file Table_4.XLSX]

## Sheet: Reverse MR
Supplementary Table S4. Reverse Mendelian randomization analysis of cirrhosis on the candidate metabolites.
Outcome metabolite	Method	SNPs, n	Beta	SE	P value	Heterogeneity P (IVW)	MR-Egger intercept P
3,7-dimethylurate levels	Inverse variance weighted	3	0.041	0.044	0.347	0.361
3,7-dimethylurate levels	Weighted median	3	0.044	0.045	0.337
3,7-dimethylurate levels	MR Egger	3	-0.144	0.157	0.527		0.434
Adenosine 5'-monophosphate (AMP) to alanine ratio	Inverse variance weighted	3	0.020	0.039	0.610	0.613
Adenosine 5'-monophosphate (AMP) to alanine ratio	Weighted median	3	0.027	0.040	0.493
Adenosine 5'-monophosphate (AMP) to alanine ratio	MR Egger	3	0.030	0.140	0.866		0.953
Adenosine 5'-monophosphate (AMP) to arginine ratio	Inverse variance weighted	3	0.070	0.062	0.259	0.083
Adenosine 5'-monophosphate (AMP) to arginine ratio	Weighted median	3	0.084	0.042	0.047
Adenosine 5'-monophosphate (AMP) to arginine ratio	MR Egger	3	0.146	0.304	0.714		0.837
Carnitine to acetylcarnitine (C2) ratio	Inverse variance weighted	3	0.040	0.038	0.295	0.876
Carnitine to acetylcarnitine (C2) ratio	Weighted median	3	0.040	0.039	0.304
Carnitine to acetylcarnitine (C2) ratio	MR Egger	3	-0.017	0.138	0.921		0.739
Creatine levels	Inverse variance weighted	3	-0.037	0.043	0.385	0.241
Creatine levels	Weighted median	3	-0.038	0.040	0.344
Creatine levels	MR Egger	3	0.154	0.130	0.445		0.367
Glutamine degradant levels	Inverse variance weighted	3	-0.022	0.033	0.496	0.487
Glutamine degradant levels	Weighted median	3	-0.017	0.035	0.614
Glutamine degradant levels	MR Egger	3	-0.111	0.118	0.520		0.579
Hexanoylglycine levels	Inverse variance weighted	3	0.074	0.046	0.105	0.793
Hexanoylglycine levels	Weighted median	3	0.072	0.050	0.145
Hexanoylglycine levels	MR Egger	3	0.163	0.165	0.504		0.676
Pregnenediol sulfate (C21H34O5S) levels	Inverse variance weighted	3	-0.018	0.056	0.756	0.061
Pregnenediol sulfate (C21H34O5S) levels	Weighted median	3	-0.025	0.035	0.474
Pregnenediol sulfate (C21H34O5S) levels	MR Egger	3	0.178	0.201	0.539		0.497
Propionylcarnitine (C3) levels	Inverse variance weighted	3	-0.032	0.038	0.402	0.656
Propionylcarnitine (C3) levels	Weighted median	3	-0.039	0.039	0.329
Propionylcarnitine (C3) levels	MR Egger	3	-0.042	0.137	0.809		0.950
Sphingomyelin (d18:0/20:0, d16:0/22:0) levels	Inverse variance weighted	3	-0.093	0.039	0.017	0.440
Sphingomyelin (d18:0/20:0, d16:0/22:0) levels	Weighted median	3	-0.084	0.040	0.037
Sphingomyelin (d18:0/20:0, d16:0/22:0) levels	MR Egger	3	-0.071	0.177	0.758		0.917
X-12007 levels	Inverse variance weighted	3	0.030	0.040	0.456	0.623
X-12007 levels	Weighted median	3	0.024	0.042	0.560
X-12007 levels	MR Egger	3	0.112	0.144	0.579		0.659
X-12847 levels	Inverse variance weighted	3	-0.013	0.041	0.747	0.829
X-12847 levels	Weighted median	3	-0.006	0.043	0.884
X-12847 levels	MR Egger	3	0.071	0.147	0.712		0.656
X-23782 levels	Inverse variance weighted	3	0.013	0.038	0.739	0.560
X-23782 levels	Weighted median	3	0.013	0.041	0.752
X-23782 levels	MR Egger	3	0.148	0.137	0.476		0.492
X-25172 levels	Inverse variance weighted	3	-0.027	0.040	0.500	0.717
X-25172 levels	Weighted median	3	-0.025	0.042	0.545
X-25172 levels	MR Egger	3	0.052	0.144	0.781		0.671
